# Supplementary material for: The clinical drug candidate anle138b binds in a cavity of lipidic α-synuclein fibrils
Source: Nat Commun. 2022 Sep 14;13:5385. doi: 10.1038/s41467-022-32797-w (PMC9474542; doi:10.1038/s41467-022-32797-w)
Supplement: Supplementary file 5 — Source Data [file 41467_2022_32797_MOESM5_ESM.xlsx]

## Sheet: Figure 2
Figure 2
		Signal attenuation (Ibound/Ifree)					Chemical shift differences and chemical shift perturbation
							CSP = √(δH²+δN²+δCA²+δN²)/4
	Residue ID	Ibound/Ifree				Residue ID	HN	NH	Cα	Cβ
	36	1				36	0.16	-0.05	0.11	0	0.10025
	37	0.958533				37	0	-0.02	0.24	-0.18	0.150333
	38	1.15686				38	-0.08	0.39	-0.01	0.02	0.199374
	39	0.71798				39	0	0.36	-0.03	0.01	0.180693
	40	0.664894				40	-0.2	-0.01	0.01	-0.3	0.180416
	41	0.573649				41	-0.03	0.1	0.05	0	0.0578792
	42	1.10625				42	-0.28	-0.04	-0.22	-0.04	0.180278
	43	1.19048				43	-0.04	-0.28	-0.24	0	0.185472
	44	1.24555				44	-0.08	-0.12	0.03	-0.15	0.105119
	45	1.14471				45	-0.04	0.42	-0.1	-0.17	0.232863
	46	1.42045				46	-0.11	0.03	0.11	0	0.0792149
	47	0.696281				47	-0.04	0.43	0.02	0	0.21616
	48	1.21053				48	-0.05	-0.24	-0.08	-0.04	0.13048
	49	0.873866				49	-0.09	-0.21	0.06	-0.12	0.132476
	50	0.761905				50	-0.02	-0.02	-0.2	-0.34	0.197737
	51	0.765363				51	-0.02	0.24	0.06	0	0.124097
	52	1.29412				52	-0.06	0.2	0.13	-0.03	0.123895
	53	1.13333				53	-0.01	0.26	0.05	0.08	0.138384
	54	1.18488				54	0.06	0.19	-0.04	-0.05	0.104642
	55	0.976				55	-0.07	-0.02	0	0.06	0.0471699
	56	0.983471				56	-0.07	-0.1	0.01	0.05	0.0661438
	57	0.873786				57	-0.04	0.11	0.1	0.22	0.134257
	58	0.721417				58	-0.24	0.04	0.06	-0.19	0.157242
	59	0.767797				59	-0.04	-0.12	-0.03	0.05	0.0696419
	60	0.894552				60	0	-0.13	-0.12	-0.3	0.174141
	61	0.739035				61	-0.22	-0.25	-0.09	-0.05	0.174284
	62	1.06599				62	-0.14	-0.15	-0.06	0.12	0.122577
	63	1.05102				63	0.01	0.05	0.09	0.35	0.182483
	64	0.820168				64	0	-0.01	0	-0.07	0.0353553
	65	0.767575				65	-0.12	-0.17	-0.03	-0.06	0.109316
	66	1.14679				66	0	-0.18	-0.1	0	0.102956
	67	0.756944				67	0.1	0.07	0.08	0	0.0729726
	68	0				68	0	0	0	0	0
	69	0				69	0	0	0	0	0
	70	0.5504				70	-0.06	0.05	-0.07	0.05	0.0580948
	71	0.952756				71	-0.1	-0.34	-0.07	0.26	0.222542
	72	0.899522				72	-0.03	0	-0.01	0.07	0.0384057
	73	0.758333				73	-0.08	0.07	0.08	0	0.0665207
	74	0.686957				74	-0.04	0.11	-0.05	-0.07	0.0726292
	75	0.80167				75	-0.12	-0.17	0.01	0.06	0.108397
	76	1.23022				76	-0.09	-0.13	0	0.05	0.0829156
	77	1.16				77	-0.15	-0.32	-0.13	0.48	0.305041
	78	1.125				78	-0.01	-0.01	-0.06	-0.46	0.232056
	79	0.652252				79	-0.05	0.03	-0.08	-0.38	0.196342
	80	0.970021				80	0.02	-0.52	-0.07	-0.13	0.270463
	81	0.917431				81	-0.07	0.8	0.46	0	0.462736
	82	1				82	0	0	-0.21	1.17	0.594348
	83	0				83	-0.2	0.09	-0.23	0	0.158902
	84	0				84	0	0	0	0	0
	85	0				85	0	0	0.09	0.59	0.298412
	86	0				86	0	0	0	0	0
	87	0				87	0	0	0.07	0	0.035
	88	0.33132				88	-0.03	-0.03	-0.15	0	0.0779423
	89	1				89	0	0	0	0	0
	90	0.591133				90	0.06	0.36	-0.19	0	0.20573
	91	1				91	0.1	-0.08	0.07	0	0.0729726
	92	1.14815				92	-0.03	0.07	0.04	0	0.0430116
	93	0.857678				93	0.04	0.16	-0.02	0	0.0830662
	94	0.970631				94	-0.05	0.07	-0.03	0	0.0455522
	95	1.11782				95	0.07	0.22	-0.05	0.03	0.119059

## Sheet: Figure 3b
Figure 3b
	inward-facing				inward-facing
	minimal distances N (anle138b) and Cγ1 of I88 [nm]	mean values	SEM		minimal distances N (anle138b) and Cα of G67, G68, G84, G86 [nm]	mean values	SEM
	0	0	0		0	0	0
	0.005	0	0		0.005	0	0
	0.01	0	0		0.01	0	0
	0.015	0	0		0.015	0	0
	0.02	0	0		0.02	0	0
	0.025	0	0		0.025	0	0
	0.03	0	0		0.03	0	0
	0.035	0	0		0.035	0	0
	0.04	0	0		0.04	0	0
	0.045	0	0		0.045	0	0
	0.05	0	0		0.05	0	0
	0.055	0	0		0.055	0	0
	0.06	0	0		0.06	0	0
	0.065	0	0		0.065	0	0
	0.07	0	0		0.07	0	0
	0.075	0	0		0.075	0	0
	0.08	0	0		0.08	0	0
	0.085	0	0		0.085	0	0
	0.09	0	0		0.09	0	0
	0.095	0	0		0.095	0	0
	0.1	0	0		0.1	0	0
	0.105	0	0		0.105	0	0
	0.11	0	0		0.11	0	0
	0.115	0	0		0.115	0	0
	0.12	0	0		0.12	0	0
	0.125	0	0		0.125	0	0
	0.13	0	0		0.13	0	0
	0.135	0	0		0.135	0	0
	0.14	0	0		0.14	0	0
	0.145	0	0		0.145	0	0
	0.15	0	0		0.15	0	0
	0.155	0	0		0.155	0	0
	0.16	0	0		0.16	0	0
	0.165	0	0		0.165	0	0
	0.17	0	0		0.17	0	0
	0.175	0	0		0.175	0	0
	0.18	0	0		0.18	0	0
	0.185	0	0		0.185	0	0
	0.19	0	0		0.19	0	0
	0.195	0	0		0.195	0	0
	0.2	0	0		0.2	0	0
	0.205	0	0		0.205	0	0
	0.21	0	0		0.21	0	0
	0.215	0	0		0.215	0	0
	0.22	0	0		0.22	0	0
	0.225	0	0		0.225	0	0
	0.23	0	0		0.23	0	0
	0.235	0	0		0.235	0	0
	0.24	0	0		0.24	0	0
	0.245	0	0		0.245	0	0
	0.25	0	0		0.25	0	0
	0.255	0	0		0.255	0	0
	0.26	0	0		0.26	0	0
	0.265	0	0		0.265	0	0
	0.27	0	0		0.27	0	0
	0.275	0	0		0.275	0	0
	0.28	0	0		0.28	0	0
	0.285	0	0		0.285	0	0
	0.29	0	0		0.29	0	0
	0.295	0	0		0.295	0	0
	0.3	0	0		0.3	0	0
	0.305	0	0		0.305	0.001	0
	0.31	0	0		0.31	0.0025	0.0005
	0.315	0	0		0.315	0.0055	0.0015
	0.32	0	0		0.32	0.0095	0.0035
	0.325	0	0		0.325	0.0175	0.0065
	0.33	0	0		0.33	0.026	0.01
	0.335	0	0		0.335	0.0375	0.0145
	0.34	0	0		0.34	0.0475	0.0185
	0.345	0	0		0.345	0.0585	0.0205
	0.35	0	0		0.35	0.067	0.019
	0.355	0	0		0.355	0.0735	0.0175
	0.36	0	0		0.36	0.0755	0.0125
	0.365	0	0		0.365	0.076	0.007
	0.37	0	0		0.37	0.0725	0.0005
	0.375	0	0		0.375	0.068	0.004
	0.38	0	0		0.38	0.062	0.009
	0.385	0	0		0.385	0.055	0.012
	0.39	0	0		0.39	0.0475	0.0135
	0.395	0	0		0.395	0.041	0.014
	0.4	0	0		0.4	0.034	0.014
	0.405	0	0		0.405	0.0275	0.0125
	0.41	0	0		0.41	0.022	0.011
	0.415	0	0		0.415	0.0175	0.0095
	0.42	0	0		0.42	0.0135	0.0075
	0.425	0	0		0.425	0.0105	0.0065
	0.43	0	0		0.43	0.008	0.005
	0.435	0	0		0.435	0.006	0.004
	0.44	0	0		0.44	0.004	0.003
	0.445	0	0		0.445	0.0035	0.0025
	0.45	0	0		0.45	0.0025	0.0015
	0.455	0	0		0.455	0.002	0.001
	0.46	0	0		0.46	0.001	0.001
	0.465	0	0		0.465	0.001	0.001
	0.47	0	0		0.47	0.0005	0.0005
	0.475	0	0		0.475	0.0005	0.0005
	0.48	0.0005	0.0005		0.48	0.0005	0.0005
	0.485	0.001	0		0.485	0	0
	0.49	0.0015	0.0005		0.49	0	0
	0.495	0.003	0.001		0.495	0	0
	0.5	0.0045	0.0015		0.5	0	0
	0.505	0.0065	0.0015		0.505	0	0
	0.51	0.01	0.003		0.51	0	0
	0.515	0.0135	0.0035		0.515	0	0
	0.52	0.0195	0.0045		0.52	0	0
	0.525	0.025	0.006		0.525	0	0
	0.53	0.0315	0.0065		0.53	0	0
	0.535	0.0385	0.0085		0.535	0	0
	0.54	0.0465	0.0095		0.54	0	0
	0.545	0.0525	0.0105		0.545	0	0
	0.55	0.058	0.01		0.55	0	0
	0.555	0.062	0.01		0.555	0	0
	0.56	0.0665	0.0095		0.56	0	0
	0.565	0.066	0.009		0.565	0	0
	0.57	0.0635	0.0065		0.57	0	0
	0.575	0.061	0.004		0.575	0	0
	0.58	0.0555	0.0015		0.58	0	0
	0.585	0.0495	0.0025		0.585	0	0
	0.59	0.043	0.004		0.59	0	0
	0.595	0.037	0.005		0.595	0	0
	0.6	0.0315	0.0055		0.6	0	0
	0.605	0.026	0.008		0.605	0	0
	0.61	0.0225	0.0085		0.61	0	0
	0.615	0.0185	0.0085		0.615	0	0
	0.62	0.016	0.009		0.62	0	0
	0.625	0.0135	0.0085		0.625	0	0
	0.63	0.011	0.008		0.63	0	0
	0.635	0.009	0.007		0.635	0	0
	0.64	0.008	0.007		0.64	0	0
	0.645	0.007	0.006		0.645	0	0
	0.65	0.005	0.005		0.65	0	0
	0.655	0.004	0.004		0.655	0	0
	0.66	0.0035	0.0035		0.66	0	0
	0.665	0.0025	0.0025		0.665	0	0
	0.67	0.002	0.002		0.67	0	0
	0.675	0.0015	0.0015		0.675	0	0
	0.68	0.001	0.001		0.68	0	0
	0.685	0.0005	0.0005		0.685	0	0
	0.69	0.0005	0.0005		0.69	0	0
	0.695	0.0005	0.0005		0.695	0	0
	0.7	0	0		0.7	0	0
	0.705	0	0		0.705	0	0
	0.71	0	0		0.71	0	0
	0.715	0	0		0.715	0	0
	0.72	0	0		0.72	0	0
	0.725	0	0		0.725	0	0
	0.73	0	0		0.73	0	0
	0.735	0	0		0.735	0	0
	0.74	0	0		0.74	0	0
	0.745	0	0		0.745	0	0
	0.75	0	0		0.75	0	0
	0.755	0	0		0.755	0	0
	0.76	0	0		0.76	0	0
	0.765	0	0		0.765	0	0
	0.77	0	0		0.77	0	0
	0.775	0	0		0.775	0	0
	0.78	0	0		0.78	0	0
	0.785	0	0		0.785	0	0
	0.79	0	0		0.79	0	0
	0.795	0	0		0.795	0	0
	0.8	0	0		0.8	0	0
	0.805	0	0		0.805	0	0
	0.81	0	0		0.81	0	0
	0.815	0	0		0.815	0	0
	0.82	0	0		0.82	0	0
	0.825	0	0		0.825	0	0
	0.83	0	0		0.83	0	0
	0.835	0	0		0.835	0	0
	0.84	0	0		0.84	0	0
	0.845	0	0		0.845	0	0
	0.85	0	0		0.85	0	0
	0.855	0	0		0.855	0	0
	0.86	0	0		0.86	0	0
	0.865	0	0		0.865	0	0
	0.87	0	0		0.87	0	0
	0.875	0	0		0.875	0	0
	0.88	0	0		0.88	0	0
	0.885	0	0		0.885	0	0
	0.89	0	0		0.89	0	0
	0.895	0	0		0.895	0	0
	0.9	0	0		0.9	0	0
	0.905	0	0		0.905	0	0
	0.91	0	0		0.91	0	0
	0.915	0	0		0.915	0	0
	0.92	0	0		0.92	0	0
	0.925	0	0		0.925	0	0
	0.93	0	0		0.93	0	0
	0.935	0	0		0.935	0	0
	0.94	0	0		0.94	0	0
	0.945	0	0		0.945	0	0
	0.95	0	0		0.95	0	0
	0.955	0	0		0.955	0	0
	0.96	0	0		0.96	0	0
	0.965	0	0		0.965	0	0
	0.97	0	0		0.97	0	0
	0.975	0	0		0.975	0	0
	0.98	0	0		0.98	0	0
	0.985	0	0		0.985	0	0
	0.99	0	0		0.99	0	0
	0.995	0	0		0.995	0	0
	1	0	0		1	0	0

## Sheet: Figure 3c
Figure 3c
	outward-facing				outward-facing
	minimal distances N (anle138b) and Cγ1 of I88 [nm]	mean values	SEM		minimal distances N (anle138b) and Cα of G67, G68, G84, G86 [nm]	mean values	SEM
	0	0	0		0	0	0
	0.005	0	0		0.005	0	0
	0.01	0	0		0.01	0	0
	0.015	0	0		0.015	0	0
	0.02	0	0		0.02	0	0
	0.025	0	0		0.025	0	0
	0.03	0	0		0.03	0	0
	0.035	0	0		0.035	0	0
	0.04	0	0		0.04	0	0
	0.045	0	0		0.045	0	0
	0.05	0	0		0.05	0	0
	0.055	0	0		0.055	0	0
	0.06	0	0		0.06	0	0
	0.065	0	0		0.065	0	0
	0.07	0	0		0.07	0	0
	0.075	0	0		0.075	0	0
	0.08	0	0		0.08	0	0
	0.085	0	0		0.085	0	0
	0.09	0	0		0.09	0	0
	0.095	0	0		0.095	0	0
	0.1	0	0		0.1	0	0
	0.105	0	0		0.105	0	0
	0.11	0	0		0.11	0	0
	0.115	0	0		0.115	0	0
	0.12	0	0		0.12	0	0
	0.125	0	0		0.125	0	0
	0.13	0	0		0.13	0	0
	0.135	0	0		0.135	0	0
	0.14	0	0		0.14	0	0
	0.145	0	0		0.145	0	0
	0.15	0	0		0.15	0	0
	0.155	0	0		0.155	0	0
	0.16	0	0		0.16	0	0
	0.165	0	0		0.165	0	0
	0.17	0	0		0.17	0	0
	0.175	0	0		0.175	0	0
	0.18	0	0		0.18	0	0
	0.185	0	0		0.185	0	0
	0.19	0	0		0.19	0	0
	0.195	0	0		0.195	0	0
	0.2	0	0		0.2	0	0
	0.205	0	0		0.205	0	0
	0.21	0	0		0.21	0	0
	0.215	0	0		0.215	0	0
	0.22	0	0		0.22	0	0
	0.225	0	0		0.225	0	0
	0.23	0	0		0.23	0	0
	0.235	0	0		0.235	0	0
	0.24	0	0		0.24	0	0
	0.245	0	0		0.245	0	0
	0.25	0	0		0.25	0	0
	0.255	0	0		0.255	0	0
	0.26	0	0		0.26	0	0
	0.265	0	0		0.265	0	0
	0.27	0	0		0.27	0	0
	0.275	0	0		0.275	0	0
	0.28	0	0		0.28	0	0
	0.285	0	0		0.285	0	0
	0.29	0	0		0.29	0	0
	0.295	0	0		0.295	0.001	0
	0.3	0	0		0.3	0.004	0.001
	0.305	0	0		0.305	0.0095	0.0015
	0.31	0.001	0		0.31	0.019	0.003
	0.315	0.0025	0.0005		0.315	0.033	0.006
	0.32	0.0045	0.0005		0.32	0.0495	0.0065
	0.325	0.0095	0.0005		0.325	0.067	0.008
	0.33	0.0165	0.0005		0.33	0.079	0.011
	0.335	0.027	0		0.335	0.0875	0.0105
	0.34	0.042	0.002		0.34	0.089	0.011
	0.345	0.0575	0.0025		0.345	0.087	0.009
	0.35	0.071	0.003		0.35	0.0805	0.0055
	0.355	0.0815	0.0055		0.355	0.07	0.002
	0.36	0.089	0.005		0.36	0.061	0
	0.365	0.09	0.004		0.365	0.0515	0.0035
	0.37	0.0855	0.0035		0.37	0.042	0.006
	0.375	0.08	0.003		0.375	0.0345	0.0065
	0.38	0.0695	0.0005		0.38	0.028	0.007
	0.385	0.0615	0.0015		0.385	0.023	0.008
	0.39	0.051	0.002		0.39	0.0185	0.0065
	0.395	0.0405	0.0025		0.395	0.015	0.007
	0.4	0.032	0.004		0.4	0.0115	0.0055
	0.405	0.025	0.003		0.405	0.0095	0.0055
	0.41	0.019	0.003		0.41	0.0075	0.0045
	0.415	0.014	0.003		0.415	0.0055	0.0035
	0.42	0.01	0.002		0.42	0.004	0.003
	0.425	0.007	0.002		0.425	0.0035	0.0025
	0.43	0.0045	0.0015		0.43	0.0025	0.0015
	0.435	0.0035	0.0005		0.435	0.0015	0.0015
	0.44	0.002	0.001		0.44	0.001	0.001
	0.445	0.0015	0.0005		0.445	0.001	0.001
	0.45	0.001	0		0.45	0.0005	0.0005
	0.455	0.0005	0.0005		0.455	0.0005	0.0005
	0.46	0	0		0.46	0	0
	0.465	0	0		0.465	0	0
	0.47	0	0		0.47	0	0
	0.475	0	0		0.475	0	0
	0.48	0	0		0.48	0	0
	0.485	0	0		0.485	0	0
	0.49	0	0		0.49	0	0
	0.495	0	0		0.495	0	0
	0.5	0	0		0.5	0	0
	0.505	0	0		0.505	0	0
	0.51	0	0		0.51	0	0
	0.515	0	0		0.515	0	0
	0.52	0	0		0.52	0	0
	0.525	0	0		0.525	0	0
	0.53	0	0		0.53	0	0
	0.535	0	0		0.535	0	0
	0.54	0	0		0.54	0	0
	0.545	0	0		0.545	0	0
	0.55	0	0		0.55	0	0
	0.555	0	0		0.555	0	0
	0.56	0	0		0.56	0	0
	0.565	0	0		0.565	0	0
	0.57	0	0		0.57	0	0
	0.575	0	0		0.575	0	0
	0.58	0	0		0.58	0	0
	0.585	0	0		0.585	0	0
	0.59	0	0		0.59	0	0
	0.595	0	0		0.595	0	0
	0.6	0	0		0.6	0	0
	0.605	0	0		0.605	0	0
	0.61	0	0		0.61	0	0
	0.615	0	0		0.615	0	0
	0.62	0	0		0.62	0	0
	0.625	0	0		0.625	0	0
	0.63	0	0		0.63	0	0
	0.635	0	0		0.635	0	0
	0.64	0	0		0.64	0	0
	0.645	0	0		0.645	0	0
	0.65	0	0		0.65	0	0
	0.655	0	0		0.655	0	0
	0.66	0	0		0.66	0	0
	0.665	0	0		0.665	0	0
	0.67	0	0		0.67	0	0
	0.675	0	0		0.675	0	0
	0.68	0	0		0.68	0	0
	0.685	0	0		0.685	0	0
	0.69	0	0		0.69	0	0
	0.695	0	0		0.695	0	0
	0.7	0	0		0.7	0	0
	0.705	0	0		0.705	0	0
	0.71	0	0		0.71	0	0
	0.715	0	0		0.715	0	0
	0.72	0	0		0.72	0	0
	0.725	0	0		0.725	0	0
	0.73	0	0		0.73	0	0
	0.735	0	0		0.735	0	0
	0.74	0	0		0.74	0	0
	0.745	0	0		0.745	0	0
	0.75	0	0		0.75	0	0
	0.755	0	0		0.755	0	0
	0.76	0	0		0.76	0	0
	0.765	0	0		0.765	0	0
	0.77	0	0		0.77	0	0
	0.775	0	0		0.775	0	0
	0.78	0	0		0.78	0	0
	0.785	0	0		0.785	0	0
	0.79	0	0		0.79	0	0
	0.795	0	0		0.795	0	0
	0.8	0	0		0.8	0	0
	0.805	0	0		0.805	0	0
	0.81	0	0		0.81	0	0
	0.815	0	0		0.815	0	0
	0.82	0	0		0.82	0	0
	0.825	0	0		0.825	0	0
	0.83	0	0		0.83	0	0
	0.835	0	0		0.835	0	0
	0.84	0	0		0.84	0	0
	0.845	0	0		0.845	0	0
	0.85	0	0		0.85	0	0
	0.855	0	0		0.855	0	0
	0.86	0	0		0.86	0	0
	0.865	0	0		0.865	0	0
	0.87	0	0		0.87	0	0
	0.875	0	0		0.875	0	0
	0.88	0	0		0.88	0	0
	0.885	0	0		0.885	0	0
	0.89	0	0		0.89	0	0
	0.895	0	0		0.895	0	0
	0.9	0	0		0.9	0	0
	0.905	0	0		0.905	0	0
	0.91	0	0		0.91	0	0
	0.915	0	0		0.915	0	0
	0.92	0	0		0.92	0	0
	0.925	0	0		0.925	0	0
	0.93	0	0		0.93	0	0
	0.935	0	0		0.935	0	0
	0.94	0	0		0.94	0	0
	0.945	0	0		0.945	0	0
	0.95	0	0		0.95	0	0
	0.955	0	0		0.955	0	0
	0.96	0	0		0.96	0	0
	0.965	0	0		0.965	0	0
	0.97	0	0		0.97	0	0
	0.975	0	0		0.975	0	0
	0.98	0	0		0.98	0	0
	0.985	0	0		0.985	0	0
	0.99	0	0		0.99	0	0
	0.995	0	0		0.995	0	0
	1	0	0		1	0	0

## Sheet: Figure 3e, SFig. 6c and 7b
Figure 3e, Supplementary Figure 6c and Supplementary Figure 7b
	Representative trajectory Fig. 3E (1.0 microsecond)			5 trajectories, total simulation time: 5.0 microseconds				5 trajectories, total simulation time: 5.0 microseconds				5 trajectories, total simulation time: 5.0 microseconds				5 trajectories, total simulation time: 5.0 microseconds				5 trajectories, total simulation time: 5.0 microseconds				5 trajectories, total simulation time: 5.0 microseconds				5 trajectories, total simulation time: 5.0 microseconds				5 trajectories, total simulation time: 5.0 microseconds
	1 × Tautomer A, fully bound			1 × Tautomer A, fully bound inside the protofilament cavity,				1 × Tautomer B, fully bound inside the protofilament cavity,				1 × Tautomer A, fully bound inside the protofilament cavity,				1 × Tautomer B, fully bound inside the protofilament cavity,				1 × Tautomer A, partially bound inside the protofilament cavity,				1 × Tautomer B, partially bound inside the protofilament cavity,				1 × Tautomer A, partially bound inside the protofilament cavity,				1 × Tautomer B, partially bound inside the protofilament cavity,
	bromophenyl-ring ‘up’, pyrazole facing ‘inward’			bromophenyl-ring pointing ‘up’, pyrazole nitrogens facing ‘inward’				bromophenyl-ring pointing ‘up’, pyrazole nitrogens facing ‘inward’				bromophenyl-ring pointing ‘down’, pyrazole nitrogens facing ‘inward’				bromophenyl-ring pointing ‘down’, pyrazole nitrogens facing ‘inward’				bromophenyl-ring pointing ‘up’, pyrazole nitrogens facing ‘inward’				bromophenyl-ring pointing ‘up’, pyrazole nitrogens facing ‘inward’				bromophenyl-ring pointing ‘down’, pyrazole nitrogens facing ‘inward’				bromophenyl-ring pointing ‘down’, pyrazole nitrogens facing ‘inward’
	Simulation time [ps]	Insertion depth x [nm]		Simulation time [ps]	Insertion depth x [nm]			Simulation time [ps]	Insertion depth x [nm]			Simulation time [ps]	Insertion depth x [nm]			Simulation time [ps]	Insertion depth x [nm]			Simulation time [ps]	Insertion depth x [nm]			Simulation time [ps]	Insertion depth x [nm]			Simulation time [ps]	Insertion depth x [nm]			Simulation time [ps]	Insertion depth x [nm]
	0	0.60523		0	0.60523			0	0.597112			0	1.0521			0	1.05105			0	0.39015			0	0.38248			0	0.32846			0	0.24363
	100	0.691055		100	0.527855			100	0.717451			100	1.14285			100	1.20226			100	0.293315			100	0.253925			100	0.1868			100	0.172801
	200	0.73467		200	0.47881			200	0.751474			200	1.14846			200	1.20491			200	0.30524			200	0.17713			200	0.14041			200	0.15809
	300	0.752632		300	0.464355			300	0.769343			300	1.14658			300	1.21741			300	0.318265			300	0.147198			300	0.132225			300	0.12027
	400	0.76681		400	0.458016			400	0.776666			400	1.16817			400	1.22126			400	0.321126			400	0.12871			400	0.120894			400	0.110999
	500	0.77535		500	0.45069			500	0.789357			500	1.17735			500	1.21957			500	0.324798			500	0.1219			500	0.101645			500	0.101084
	600	0.787091		600	0.444716			600	0.788257			600	1.17715			600	1.2198			600	0.321133			600	0.116977			600	0.090756			600	0.096767
	700	0.799998		700	0.437667			700	0.787303			700	1.1736			700	1.22513			700	0.323756			700	0.111202			700	0.091404			700	0.086384
	800	0.804872		800	0.425457			800	0.787293			800	1.17472			800	1.23208			800	0.330716			800	0.119071			800	0.089538			800	0.093881
	900	0.830069		900	0.406666			900	0.815297			900	1.18546			900	1.2556			900	0.322672			900	0.077359			900	0.062367			900	0.074375
	1000	0.839081		1000	0.415399			1000	0.809514			1000	1.1804			1000	1.23768			1000	0.331393			1000	0.067404			1000	0.070641			1000	0.074217
	1100	0.8413		1100	0.467074			1100	0.802008			1100	1.18451			1100	1.23614			1100	0.338888			1100	0.066633			1100	0.069228			1100	0.070379
	1200	0.849234		1200	0.514422			1200	0.801522			1200	1.19535			1200	1.23381			1200	0.337497			1200	0.060601			1200	0.07118			1200	0.081754
	1300	0.854268		1300	0.560132			1300	0.799005			1300	1.19273			1300	1.23078			1300	0.338067			1300	0.059889			1300	0.076291			1300	0.085755
	1400	0.86048		1400	0.610128			1400	0.785322			1400	1.18848			1400	1.22913			1400	0.336672			1400	0.052242			1400	0.085981			1400	0.090419
	1500	0.858388		1500	0.654484			1500	0.788535			1500	1.19712			1500	1.22715			1500	0.347903			1500	0.045847			1500	0.094441			1500	0.090811
	1600	0.851836		1600	0.695471			1600	0.785751			1600	1.19867			1600	1.21776			1600	0.349498			1600	0.040682			1600	0.100956			1600	0.097329
	1700	0.845103		1700	0.747701			1700	0.784588			1700	1.19589			1700	1.22346			1700	0.342611			1700	0.028116			1700	0.105363			1700	0.082074
	1800	0.847489		1800	0.780458			1800	0.78299			1800	1.20843			1800	1.22142			1800	0.351627			1800	0.031111			1800	0.11127			1800	0.078976
	1900	0.841019		1900	0.813232			1900	0.786748			1900	1.21349			1900	1.2271			1900	0.358637			1900	0.034797			1900	0.104478			1900	0.079422
	2000	0.844384		2000	0.810234			2000	0.792152			2000	1.2168			2000	1.22712			2000	0.356407			2000	0.041584			2000	0.112544			2000	0.082013
	2100	0.83708		2100	0.813281			2100	0.786748			2100	1.21449			2100	1.22409			2100	0.346464			2100	0.043442			2100	0.10866			2100	0.08054
	2200	0.830463		2200	0.81111			2200	0.790059			2200	1.21723			2200	1.22667			2200	0.34818			2200	0.045314			2200	0.11175			2200	0.073346
	2300	0.825013		2300	0.805724			2300	0.789823			2300	1.2218			2300	1.23038			2300	0.34664			2300	0.051129			2300	0.112551			2300	0.073916
	2400	0.822847		2400	0.796194			2400	0.787129			2400	1.22134			2400	1.23204			2400	0.342738			2400	0.056893			2400	0.114259			2400	0.076571
	2500	0.826188		2500	0.773971			2500	0.790878			2500	1.22833			2500	1.24107			2500	0.341586			2500	0.054241			2500	0.11752			2500	0.076003
	2600	0.835106		2600	0.781229			2600	0.778024			2600	1.23438			2600	1.22184			2600	0.348747			2600	0.052261			2600	0.118541			2600	0.085169
	2700	0.834648		2700	0.783562			2700	0.770302			2700	1.23235			2700	1.21701			2700	0.345576			2700	0.053748			2700	0.115809			2700	0.099855
	2800	0.841042		2800	0.782693			2800	0.764562			2800	1.23335			2800	1.21662			2800	0.345934			2800	0.04663			2800	0.123901			2800	0.106936
	2900	0.836694		2900	0.775802			2900	0.759138			2900	1.23549			2900	1.21431			2900	0.345498			2900	0.053873			2900	0.122228			2900	0.104689
	3000	0.836833		3000	0.771822			3000	0.758223			3000	1.24224			3000	1.22026			3000	0.359691			3000	0.052599			3000	0.126264			3000	0.105816
	3100	0.839403		3100	0.773087			3100	0.756907			3100	1.23944			3100	1.21919			3100	0.409319			3100	0.051899			3100	0.131813			3100	0.110405
	3200	0.83244		3200	0.770267			3200	0.762393			3200	1.23706			3200	1.21687			3200	0.464458			3200	0.053953			3200	0.134051			3200	0.106801
	3300	0.841706		3300	0.779964			3300	0.761935			3300	1.23393			3300	1.22292			3300	0.515689			3300	0.053377			3300	0.134761			3300	0.116912
	3400	0.836748		3400	0.804876			3400	0.762946			3400	1.23128			3400	1.22104			3400	0.56645			3400	0.057416			3400	0.124504			3400	0.134893
	3500	0.838379		3500	0.793227			3500	0.77436			3500	1.23378			3500	1.22939			3500	0.614341			3500	0.061052			3500	0.122419			3500	0.140184
	3600	0.828333		3600	0.799799			3600	0.779233			3600	1.23351			3600	1.23225			3600	0.66536			3600	0.056404			3600	0.12286			3600	0.151736
	3700	0.823417		3700	0.800872			3700	0.777204			3700	1.23083			3700	1.23586			3700	0.71949			3700	0.059406			3700	0.127636			3700	0.165431
	3800	0.829116		3800	0.802426			3800	0.783761			3800	1.22384			3800	1.2424			3800	0.764722			3800	0.051046			3800	0.129222			3800	0.182633
	3900	0.831166		3900	0.799819			3900	0.78768			3900	1.22085			3900	1.24079			3900	0.809787			3900	0.052288			3900	0.128766			3900	0.186453
	4000	0.824153		4000	0.798137			4000	0.78846			4000	1.22343			4000	1.24485			4000	0.81058			4000	0.051043			4000	0.121823			4000	0.2037
	4100	0.827923		4100	0.797279			4100	0.79422			4100	1.22242			4100	1.24475			4100	0.813859			4100	0.049212			4100	0.120028			4100	0.231097
	4200	0.823248		4200	0.794018			4200	0.798623			4200	1.22661			4200	1.24386			4200	0.815962			4200	0.048441			4200	0.120699			4200	0.260482
	4300	0.83131		4300	0.795941			4300	0.798083			4300	1.23339			4300	1.24353			4300	0.819463			4300	0.046856			4300	0.127741			4300	0.300327
	4400	0.82328		4400	0.80091			4400	0.799593			4400	1.23225			4400	1.23598			4400	0.821571			4400	0.039474			4400	0.131663			4400	0.348298
	4500	0.828981		4500	0.796251			4500	0.799687			4500	1.22974			4500	1.23665			4500	0.819953			4500	0.046623			4500	0.128014			4500	0.399725
	4600	0.825618		4600	0.796236			4600	0.798545			4600	1.23328			4600	1.2317			4600	0.817743			4600	0.043814			4600	0.126659			4600	0.441221
	4700	0.814438		4700	0.79817			4700	0.79455			4700	1.23577			4700	1.22978			4700	0.82342			4700	0.037103			4700	0.126378			4700	0.495389
	4800	0.813901		4800	0.792281			4800	0.794566			4800	1.23585			4800	1.22741			4800	0.824756			4800	0.037723			4800	0.12684			4800	0.557441
	4900	0.82174		4900	0.777854			4900	0.795396			4900	1.23018			4900	1.21986			4900	0.830016			4900	0.038059			4900	0.122321			4900	0.604683
	5000	0.832941		5000	0.780839			5000	0.789322			5000	1.23389			5000	1.22648			5000	0.827688			5000	0.031414			5000	0.123278			5000	0.649995
	5100	0.824991		5100	0.779866			5100	0.78601			5100	1.23104			5100	1.22405			5100	0.825308			5100	0.028133			5100	0.130102			5100	0.680664
	5200	0.823118		5200	0.783663			5200	0.782156			5200	1.23088			5200	1.22434			5200	0.821506			5200	0.031931			5200	0.12688			5200	0.692274
	5300	0.827667		5300	0.783773			5300	0.780429			5300	1.23071			5300	1.22916			5300	0.825387			5300	0.033671			5300	0.127158			5300	0.715366
	5400	0.832672		5400	0.784819			5400	0.781158			5400	1.23527			5400	1.22946			5400	0.824922			5400	0.030592			5400	0.134127			5400	0.716189
	5500	0.839149		5500	0.779803			5500	0.788958			5500	1.2362			5500	1.23893			5500	0.82711			5500	0.036181			5500	0.124307			5500	0.719688
	5600	0.842879		5600	0.778041			5600	0.791343			5600	1.23756			5600	1.23613			5600	0.831051			5600	0.038917			5600	0.12899			5600	0.719282
	5700	0.84619		5700	0.778527			5700	0.792312			5700	1.23562			5700	1.22749			5700	0.833068			5700	0.037757			5700	0.127641			5700	0.720364
	5800	0.849179		5800	0.788968			5800	0.78816			5800	1.24007			5800	1.22973			5800	0.829831			5800	0.03908			5800	0.127326			5800	0.716393
	5900	0.846736		5900	0.79586			5900	0.791011			5900	1.23873			5900	1.22116			5900	0.834218			5900	0.038939			5900	0.121084			5900	0.717174
	6000	0.850297		6000	0.798827			6000	0.790955			6000	1.23893			6000	1.2251			6000	0.835432			6000	0.037076			6000	0.102037			6000	0.721383
	6100	0.848076		6100	0.80194			6100	0.791999			6100	1.23669			6100	1.22542			6100	0.835636			6100	0.035344			6100	0.104217			6100	0.724606
	6200	0.849557		6200	0.800644			6200	0.789266			6200	1.23791			6200	1.22729			6200	0.828588			6200	0.036234			6200	0.104687			6200	0.720975
	6300	0.84119		6300	0.805934			6300	0.794827			6300	1.23541			6300	1.21629			6300	0.827309			6300	0.036127			6300	0.102742			6300	0.718692
	6400	0.837582		6400	0.803177			6400	0.796029			6400	1.22779			6400	1.2039			6400	0.828664			6400	0.037096			6400	0.103054			6400	0.719749
	6500	0.837657		6500	0.808634			6500	0.793008			6500	1.22067			6500	1.20652			6500	0.825208			6500	0.037408			6500	0.088459			6500	0.715871
	6600	0.834163		6600	0.818127			6600	0.796849			6600	1.21403			6600	1.21534			6600	0.82752			6600	0.042954			6600	0.085222			6600	0.717474
	6700	0.825438		6700	0.823582			6700	0.7954			6700	1.21465			6700	1.21484			6700	0.832546			6700	0.042906			6700	0.087282			6700	0.728244
	6800	0.82534		6800	0.819858			6800	0.794481			6800	1.21301			6800	1.21571			6800	0.837334			6800	0.047966			6800	0.094398			6800	0.731285
	6900	0.82855		6900	0.830324			6900	0.792405			6900	1.20735			6900	1.21283			6900	0.835612			6900	0.047631			6900	0.105361			6900	0.727687
	7000	0.826317		7000	0.818839			7000	0.794095			7000	1.20065			7000	1.20576			7000	0.84226			7000	0.047068			7000	0.104976			7000	0.728156
	7100	0.825929		7100	0.820614			7100	0.794433			7100	1.19948			7100	1.2053			7100	0.846002			7100	0.042768			7100	0.101514			7100	0.722754
	7200	0.83009		7200	0.825606			7200	0.78552			7200	1.19691			7200	1.21842			7200	0.853722			7200	0.042224			7200	0.087864			7200	0.727598
	7300	0.831086		7300	0.835838			7300	0.787533			7300	1.19921			7300	1.21947			7300	0.85196			7300	0.036056			7300	0.088852			7300	0.73147
	7400	0.825132		7400	0.83382			7400	0.791422			7400	1.20482			7400	1.21865			7400	0.857167			7400	0.038187			7400	0.099159			7400	0.731986
	7500	0.826596		7500	0.828976			7500	0.776892			7500	1.20713			7500	1.21564			7500	0.855844			7500	0.037754			7500	0.112141			7500	0.739509
	7600	0.833094		7600	0.826917			7600	0.776558			7600	1.20635			7600	1.21481			7600	0.853123			7600	0.042563			7600	0.110884			7600	0.74111
	7700	0.831463		7700	0.823732			7700	0.775024			7700	1.21011			7700	1.21431			7700	0.849463			7700	0.037396			7700	0.112303			7700	0.74209
	7800	0.827354		7800	0.813878			7800	0.78055			7800	1.21029			7800	1.21344			7800	0.853679			7800	0.041952			7800	0.111874			7800	0.746118
	7900	0.823916		7900	0.821994			7900	0.779465			7900	1.21304			7900	1.22196			7900	0.857			7900	0.048299			7900	0.113783			7900	0.746828
	8000	0.8248		8000	0.82329			8000	0.779926			8000	1.21276			8000	1.22196			8000	0.8543			8000	0.048677			8000	0.113403			8000	0.755878
	8100	0.824449		8100	0.815484			8100	0.784075			8100	1.21395			8100	1.21942			8100	0.844187			8100	0.045961			8100	0.126982			8100	0.754647
	8200	0.823683		8200	0.814166			8200	0.777892			8200	1.21385			8200	1.22215			8200	0.846056			8200	0.049077			8200	0.137223			8200	0.756844
	8300	0.827577		8300	0.81884			8300	0.773703			8300	1.21434			8300	1.22565			8300	0.841897			8300	0.04391			8300	0.132896			8300	0.762668
	8400	0.825978		8400	0.823057			8400	0.781615			8400	1.21587			8400	1.2264			8400	0.845467			8400	0.043589			8400	0.124874			8400	0.760413
	8500	0.821573		8500	0.824798			8500	0.787656			8500	1.20965			8500	1.22749			8500	0.843271			8500	0.039221			8500	0.122486			8500	0.761813
	8600	0.813154		8600	0.82319			8600	0.788829			8600	1.20651			8600	1.23797			8600	0.837984			8600	0.04147			8600	0.119313			8600	0.761098
	8700	0.821672		8700	0.815636			8700	0.787425			8700	1.20754			8700	1.23075			8700	0.830842			8700	0.040128			8700	0.117506			8700	0.752822
	8800	0.829164		8800	0.813174			8800	0.782617			8800	1.21131			8800	1.23007			8800	0.828007			8800	0.035936			8800	0.121264			8800	0.752733
	8900	0.831428		8900	0.809479			8900	0.782395			8900	1.20834			8900	1.22999			8900	0.833802			8900	0.050774			8900	0.122248			8900	0.751669
	9000	0.839649		9000	0.810931			9000	0.779971			9000	1.21168			9000	1.22565			9000	0.840617			9000	0.050016			9000	0.112943			9000	0.74757
	9100	0.841344		9100	0.81057			9100	0.776834			9100	1.20841			9100	1.20912			9100	0.841318			9100	0.051027			9100	0.102974			9100	0.743821
	9200	0.842107		9200	0.811361			9200	0.773638			9200	1.21139			9200	1.20611			9200	0.846524			9200	0.054201			9200	0.120782			9200	0.736788
	9300	0.838417		9300	0.809037			9300	0.779242			9300	1.21397			9300	1.21348			9300	0.841143			9300	0.049253			9300	0.125918			9300	0.732761
	9400	0.83998		9400	0.812808			9400	0.780357			9400	1.21556			9400	1.21009			9400	0.841309			9400	0.04434			9400	0.118304			9400	0.736672
	9500	0.851522		9500	0.815052			9500	0.777586			9500	1.21259			9500	1.19655			9500	0.843779			9500	0.04743			9500	0.11928			9500	0.732726
	9600	0.842793		9600	0.822582			9600	0.776925			9600	1.21795			9600	1.20219			9600	0.84559			9600	0.042003			9600	0.124137			9600	0.729254
	9700	0.839712		9700	0.820564			9700	0.778427			9700	1.21798			9700	1.19609			9700	0.843804			9700	0.041993			9700	0.112923			9700	0.726268
	9800	0.833231		9800	0.826787			9800	0.785254			9800	1.21875			9800	1.19837			9800	0.837867			9800	0.027197			9800	0.111647			9800	0.71654
	9900	0.823803		9900	0.828322			9900	0.782226			9900	1.21306			9900	1.18891			9900	0.841304			9900	0.030103			9900	0.108206			9900	0.714137
	10000	0.822022		10000	0.826889			10000	0.784369			10000	1.21315			10000	1.20199			10000	0.842476			10000	0.03543			10000	0.114299			10000	0.711658
	10100	0.821983		10100	0.820621			10100	0.790538			10100	1.21027			10100	1.21019			10100	0.833667			10100	0.031717			10100	0.108598			10100	0.714976
	10200	0.831716		10200	0.818161			10200	0.782275			10200	1.20572			10200	1.20283			10200	0.839199			10200	0.031976			10200	0.110613			10200	0.712239
	10300	0.835078		10300	0.815229			10300	0.769224			10300	1.21083			10300	1.21126			10300	0.839756			10300	0.032561			10300	0.128669			10300	0.706181
	10400	0.831509		10400	0.812412			10400	0.767828			10400	1.21588			10400	1.21807			10400	0.839081			10400	0.02795			10400	0.117702			10400	0.699362
	10500	0.839934		10500	0.811021			10500	0.75575			10500	1.21624			10500	1.21183			10500	0.849616			10500	0.029154			10500	0.119416			10500	0.709194
	10600	0.839236		10600	0.816249			10600	0.76224			10600	1.21089			10600	1.21671			10600	0.843484			10600	0.025508			10600	0.112101			10600	0.712212
	10700	0.833687		10700	0.816729			10700	0.758389			10700	1.20936			10700	1.20988			10700	0.84458			10700	0.029813			10700	0.100639			10700	0.710624
	10800	0.834213		10800	0.816084			10800	0.761982			10800	1.20944			10800	1.22275			10800	0.842188			10800	0.026451			10800	0.099517			10800	0.711576
	10900	0.826718		10900	0.817568			10900	0.761572			10900	1.21117			10900	1.20876			10900	0.839712			10900	0.018946			10900	0.09585			10900	0.709582
	11000	0.833016		11000	0.823654			11000	0.756918			11000	1.21292			11000	1.20131			11000	0.843882			11000	0.021509			11000	0.081593			11000	0.710804
	11100	0.829518		11100	0.825703			11100	0.762062			11100	1.21837			11100	1.19929			11100	0.843353			11100	0.020891			11100	0.067448			11100	0.714196
	11200	0.82788		11200	0.824776			11200	0.77285			11200	1.21837			11200	1.18991			11200	0.842457			11200	0.018649			11200	0.053452			11200	0.71199
	11300	0.826641		11300	0.830259			11300	0.780693			11300	1.21657			11300	1.1765			11300	0.843291			11300	0.017454			11300	0.051882			11300	0.716836
	11400	0.8231		11400	0.834344			11400	0.79257			11400	1.21433			11400	1.18782			11400	0.839817			11400	0.018368			11400	0.03469			11400	0.719082
	11500	0.827643		11500	0.834869			11500	0.791466			11500	1.21755			11500	1.18542			11500	0.848471			11500	0.018349			11500	0.03313			11500	0.716649
	11600	0.837234		11600	0.835902			11600	0.7935			11600	1.22175			11600	1.18757			11600	0.852818			11600	0.025303			11600	0.036391			11600	0.724777
	11700	0.839938		11700	0.836211			11700	0.793627			11700	1.22553			11700	1.18535			11700	0.848851			11700	0.031694			11700	0.036481			11700	0.726795
	11800	0.848704		11800	0.834631			11800	0.796602			11800	1.23105			11800	1.20842			11800	0.849492			11800	0.028901			11800	0.025161			11800	0.726786
	11900	0.846331		11900	0.834978			11900	0.80166			11900	1.23099			11900	1.20384			11900	0.84403			11900	0.030878			11900	0.029467			11900	0.731021
	12000	0.846927		12000	0.829766			12000	0.798547			12000	1.22514			12000	1.20311			12000	0.843188			12000	0.03544			12000	0.037909			12000	0.728404
	12100	0.839959		12100	0.829673			12100	0.795508			12100	1.22142			12100	1.20769			12100	0.842359			12100	0.047822			12100	0.039767			12100	0.730884
	12200	0.83414		12200	0.828184			12200	0.793599			12200	1.21537			12200	1.22287			12200	0.842128			12200	0.051222			12200	0.054338			12200	0.729019
	12300	0.826106		12300	0.826791			12300	0.789214			12300	1.21104			12300	1.21485			12300	0.833123			12300	0.05197			12300	0.063044			12300	0.71741
	12400	0.818579		12400	0.817814			12400	0.786394			12400	1.2177			12400	1.21449			12400	0.818981			12400	0.054267			12400	0.074881			12400	0.713936
	12500	0.810759		12500	0.815081			12500	0.785872			12500	1.21923			12500	1.22184			12500	0.819408			12500	0.042484			12500	0.081652			12500	0.702178
	12600	0.807756		12600	0.81534			12600	0.782983			12600	1.21819			12600	1.2216			12600	0.822918			12600	0.042031			12600	0.089422			12600	0.69544
	12700	0.803607		12700	0.813557			12700	0.783571			12700	1.21195			12700	1.20919			12700	0.820609			12700	0.043998			12700	0.103923			12700	0.699756
	12800	0.796834		12800	0.804296			12800	0.783696			12800	1.21267			12800	1.20581			12800	0.82624			12800	0.040763			12800	0.103184			12800	0.69621
	12900	0.788419		12900	0.808797			12900	0.7873			12900	1.21484			12900	1.20716			12900	0.828248			12900	0.046389			12900	0.102749			12900	0.688624
	13000	0.793762		13000	0.797561			13000	0.782942			13000	1.21334			13000	1.21205			13000	0.830248			13000	0.039296			13000	0.111191			13000	0.684441
	13100	0.796178		13100	0.790402			13100	0.783233			13100	1.21633			13100	1.21221			13100	0.833389			13100	0.036751			13100	0.105498			13100	0.683808
	13200	0.804224		13200	0.778524			13200	0.787638			13200	1.21725			13200	1.20933			13200	0.840398			13200	0.052563			13200	0.11129			13200	0.691937
	13300	0.806571		13300	0.78437			13300	0.789731			13300	1.21598			13300	1.20791			13300	0.85233			13300	0.050711			13300	0.102708			13300	0.700071
	13400	0.811612		13400	0.781361			13400	0.789239			13400	1.21145			13400	1.20027			13400	0.847578			13400	0.062608			13400	0.100069			13400	0.703193
	13500	0.81649		13500	0.778897			13500	0.787614			13500	1.21256			13500	1.2033			13500	0.848843			13500	0.097448			13500	0.096572			13500	0.703328
	13600	0.823404		13600	0.783496			13600	0.788186			13600	1.21301			13600	1.21167			13600	0.84774			13600	0.138646			13600	0.086866			13600	0.703603
	13700	0.829174		13700	0.784584			13700	0.789149			13700	1.21491			13700	1.21367			13700	0.849592			13700	0.170077			13700	0.094178			13700	0.697733
	13800	0.833481		13800	0.784207			13800	0.787879			13800	1.2179			13800	1.2183			13800	0.846467			13800	0.197921			13800	0.09992			13800	0.703935
	13900	0.833497		13900	0.796079			13900	0.79416			13900	1.22513			13900	1.21618			13900	0.84682			13900	0.231524			13900	0.097762			13900	0.703694
	14000	0.836368		14000	0.796712			14000	0.79144			14000	1.22338			14000	1.20691			14000	0.839853			14000	0.268059			14000	0.09752			14000	0.706343
	14100	0.832359		14100	0.805477			14100	0.792086			14100	1.22727			14100	1.2071			14100	0.840347			14100	0.28431			14100	0.083526			14100	0.704255
	14200	0.828706		14200	0.806912			14200	0.796548			14200	1.22472			14200	1.20993			14200	0.83401			14200	0.31345			14200	0.099263			14200	0.696151
	14300	0.827028		14300	0.792207			14300	0.800157			14300	1.23095			14300	1.21029			14300	0.839828			14300	0.341771			14300	0.099499			14300	0.703321
	14400	0.82437		14400	0.777787			14400	0.802559			14400	1.22877			14400	1.21043			14400	0.844434			14400	0.332541			14400	0.097548			14400	0.703305
	14500	0.82374		14500	0.764643			14500	0.802871			14500	1.22726			14500	1.20258			14500	0.846977			14500	0.318601			14500	0.100402			14500	0.70062
	14600	0.824596		14600	0.74207			14600	0.802076			14600	1.22577			14600	1.2008			14600	0.845609			14600	0.316731			14600	0.09364			14600	0.698404
	14700	0.831896		14700	0.72146			14700	0.800402			14700	1.22785			14700	1.19666			14700	0.846741			14700	0.31562			14700	0.083543			14700	0.702302
	14800	0.836702		14800	0.695612			14800	0.794594			14800	1.2272			14800	1.18357			14800	0.844272			14800	0.31122			14800	0.073318			14800	0.701701
	14900	0.83585		14900	0.681459			14900	0.801112			14900	1.2324			14900	1.19388			14900	0.846888			14900	0.306097			14900	0.077211			14900	0.698095
	15000	0.839743		15000	0.661538			15000	0.797989			15000	1.23275			15000	1.19894			15000	0.845611			15000	0.30366			15000	0.085849			15000	0.69275
	15100	0.843289		15100	0.660214			15100	0.794081			15100	1.23013			15100	1.19262			15100	0.843217			15100	0.312827			15100	0.076429			15100	0.69984
	15200	0.847938		15200	0.667501			15200	0.793637			15200	1.22521			15200	1.20005			15200	0.834863			15200	0.306097			15200	0.083764			15200	0.698374
	15300	0.851568		15300	0.683248			15300	0.796969			15300	1.23078			15300	1.19592			15300	0.831863			15300	0.312629			15300	0.099977			15300	0.694663
	15400	0.854882		15400	0.692247			15400	0.801217			15400	1.2345			15400	1.19689			15400	0.842311			15400	0.316941			15400	0.09922			15400	0.694907
	15500	0.846479		15500	0.711683			15500	0.801595			15500	1.24289			15500	1.20563			15500	0.83766			15500	0.31681			15500	0.095202			15500	0.70749
	15600	0.847268		15600	0.735409			15600	0.803643			15600	1.24308			15600	1.20192			15600	0.840833			15600	0.313002			15600	0.100748			15600	0.703079
	15700	0.846268		15700	0.756791			15700	0.812492			15700	1.24293			15700	1.21735			15700	0.845748			15700	0.308351			15700	0.102122			15700	0.702283
	15800	0.844013		15800	0.775717			15800	0.807743			15800	1.2444			15800	1.21197			15800	0.845942			15800	0.308039			15800	0.114706			15800	0.705776
	15900	0.839456		15900	0.798092			15900	0.810033			15900	1.24466			15900	1.20872			15900	0.84982			15900	0.307341			15900	0.116137			15900	0.71242
	16000	0.839518		16000	0.793713			16000	0.808523			16000	1.24517			16000	1.21051			16000	0.85976			16000	0.305103			16000	0.120094			16000	0.711498
	16100	0.837084		16100	0.804013			16100	0.802833			16100	1.25046			16100	1.20313			16100	0.865657			16100	0.306914			16100	0.119947			16100	0.710944
	16200	0.836741		16200	0.803594			16200	0.799599			16200	1.25029			16200	1.20197			16200	0.865774			16200	0.306841			16200	0.11928			16200	0.722122
	16300	0.829634		16300	0.808264			16300	0.785903			16300	1.24608			16300	1.2011			16300	0.859172			16300	0.307997			16300	0.12301			16300	0.717746
	16400	0.83567		16400	0.810446			16400	0.786309			16400	1.24053			16400	1.19693			16400	0.865639			16400	0.313383			16400	0.128631			16400	0.705761
	16500	0.829053		16500	0.814737			16500	0.786294			16500	1.23845			16500	1.19817			16500	0.858927			16500	0.321118			16500	0.12785			16500	0.705986
	16600	0.822464		16600	0.817341			16600	0.784668			16600	1.23776			16600	1.18818			16600	0.859618			16600	0.332342			16600	0.139451			16600	0.711591
	16700	0.822106		16700	0.815947			16700	0.785674			16700	1.24125			16700	1.184			16700	0.859459			16700	0.337662			16700	0.126204			16700	0.705746
	16800	0.825812		16800	0.815557			16800	0.787466			16800	1.24076			16800	1.1784			16800	0.839961			16800	0.346728			16800	0.128659			16800	0.698114
	16900	0.820141		16900	0.820491			16900	0.792846			16900	1.24355			16900	1.17992			16900	0.835669			16900	0.342792			16900	0.127372			16900	0.690019
	17000	0.811818		17000	0.808529			17000	0.800061			17000	1.23746			17000	1.1736			17000	0.836797			17000	0.348824			17000	0.125123			17000	0.691259
	17100	0.799246		17100	0.808438			17100	0.797755			17100	1.22684			17100	1.17387			17100	0.833394			17100	0.355433			17100	0.117144			17100	0.693723
	17200	0.794106		17200	0.801991			17200	0.806092			17200	1.23023			17200	1.17943			17200	0.827966			17200	0.349647			17200	0.116684			17200	0.694435
	17300	0.795127		17300	0.807432			17300	0.803288			17300	1.22712			17300	1.17718			17300	0.819794			17300	0.345038			17300	0.111318			17300	0.701566
	17400	0.78822		17400	0.801719			17400	0.803144			17400	1.22309			17400	1.18472			17400	0.821941			17400	0.341898			17400	0.108811			17400	0.700756
	17500	0.790664		17500	0.803087			17500	0.797689			17500	1.22043			17500	1.18538			17500	0.815656			17500	0.336917			17500	0.104158			17500	0.701869
	17600	0.786632		17600	0.797742			17600	0.79469			17600	1.21938			17600	1.19135			17600	0.816176			17600	0.336858			17600	0.096494			17600	0.710679
	17700	0.785518		17700	0.796447			17700	0.788921			17700	1.21998			17700	1.20144			17700	0.83028			17700	0.341363			17700	0.105582			17700	0.720288
	17800	0.787572		17800	0.793427			17800	0.786288			17800	1.21466			17800	1.20509			17800	0.835268			17800	0.339719			17800	0.105256			17800	0.721359
	17900	0.788668		17900	0.80178			17900	0.789309			17900	1.2285			17900	1.2175			17900	0.831581			17900	0.337741			17900	0.107299			17900	0.718453
	18000	0.800027		18000	0.796767			18000	0.792755			18000	1.23249			18000	1.22309			18000	0.825827			18000	0.325614			18000	0.109044			18000	0.718195
	18100	0.807529		18100	0.799146			18100	0.793121			18100	1.24273			18100	1.21446			18100	0.828863			18100	0.338671			18100	0.111616			18100	0.721608
	18200	0.807904		18200	0.803369			18200	0.796788			18200	1.24799			18200	1.22055			18200	0.827216			18200	0.347423			18200	0.113493			18200	0.718027
	18300	0.812876		18300	0.798721			18300	0.795961			18300	1.24903			18300	1.22063			18300	0.824304			18300	0.346918			18300	0.118167			18300	0.725758
	18400	0.819162		18400	0.793316			18400	0.794014			18400	1.24999			18400	1.22603			18400	0.825053			18400	0.350381			18400	0.113887			18400	0.724082
	18500	0.828273		18500	0.801102			18500	0.794681			18500	1.24714			18500	1.22835			18500	0.824851			18500	0.384134			18500	0.114654			18500	0.729794
	18600	0.825854		18600	0.804729			18600	0.795856			18600	1.24603			18600	1.22071			18600	0.824897			18600	0.413351			18600	0.094676			18600	0.723255
	18700	0.822684		18700	0.810953			18700	0.792482			18700	1.24858			18700	1.21537			18700	0.82484			18700	0.451968			18700	0.084008			18700	0.727036
	18800	0.82443		18800	0.810351			18800	0.787934			18800	1.23792			18800	1.20983			18800	0.82074			18800	0.486329			18800	0.075163			18800	0.721772
	18900	0.82069		18900	0.817919			18900	0.788468			18900	1.24434			18900	1.206			18900	0.825			18900	0.492249			18900	0.073447			18900	0.718124
	19000	0.821034		19000	0.823354			19000	0.785519			19000	1.23467			19000	1.2077			19000	0.819518			19000	0.484384			19000	0.066028			19000	0.719231
	19100	0.819473		19100	0.821234			19100	0.781175			19100	1.2364			19100	1.20911			19100	0.823599			19100	0.479318			19100	0.064928			19100	0.719335
	19200	0.818014		19200	0.827312			19200	0.782706			19200	1.24088			19200	1.20932			19200	0.827869			19200	0.484773			19200	0.049623			19200	0.71776
	19300	0.813887		19300	0.828351			19300	0.791356			19300	1.2476			19300	1.20987			19300	0.827034			19300	0.48373			19300	0.046241			19300	0.71616
	19400	0.814862		19400	0.823504			19400	0.790896			19400	1.23966			19400	1.20169			19400	0.828663			19400	0.482041			19400	0.062359			19400	0.717597
	19500	0.82317		19500	0.831037			19500	0.79233			19500	1.2386			19500	1.20557			19500	0.823737			19500	0.480556			19500	0.062068			19500	0.720611
	19600	0.833554		19600	0.831887			19600	0.799665			19600	1.2372			19600	1.20172			19600	0.819307			19600	0.481577			19600	0.070766			19600	0.719653
	19700	0.839021		19700	0.835693			19700	0.800753			19700	1.23566			19700	1.19234			19700	0.82123			19700	0.477779			19700	0.076901			19700	0.732663
	19800	0.840873		19800	0.831367			19800	0.795602			19800	1.22829			19800	1.18993			19800	0.82293			19800	0.47684			19800	0.074974			19800	0.734128
	19900	0.841222		19900	0.828702			19900	0.792489			19900	1.21626			19900	1.18965			19900	0.825176			19900	0.488498			19900	0.073646			19900	0.739985
	20000	0.847749		20000	0.818348			20000	0.798971			20000	1.20732			20000	1.18772			20000	0.828514			20000	0.524591			20000	0.079014			20000	0.746765
	20100	0.857698		20100	0.815142			20100	0.801377			20100	1.20001			20100	1.18025			20100	0.825231			20100	0.540234			20100	0.082606			20100	0.739286
	20200	0.856766		20200	0.81376			20200	0.799647			20200	1.18382			20200	1.18287			20200	0.829891			20200	0.541404			20200	0.096528			20200	0.747047
	20300	0.856592		20300	0.816733			20300	0.796122			20300	1.18667			20300	1.18485			20300	0.829839			20300	0.508092			20300	0.083882			20300	0.740232
	20400	0.847617		20400	0.811358			20400	0.797205			20400	1.1902			20400	1.18294			20400	0.838518			20400	0.471826			20400	0.096113			20400	0.742531
	20500	0.843309		20500	0.807046			20500	0.790181			20500	1.18704			20500	1.1879			20500	0.831573			20500	0.438059			20500	0.085823			20500	0.750955
	20600	0.842152		20600	0.798941			20600	0.789618			20600	1.18548			20600	1.20229			20600	0.839564			20600	0.411569			20600	0.073653			20600	0.749681
	20700	0.841522		20700	0.80589			20700	0.792976			20700	1.18283			20700	1.21216			20700	0.841539			20700	0.409887			20700	0.069284			20700	0.744579
	20800	0.842153		20800	0.807393			20800	0.794085			20800	1.19789			20800	1.21774			20800	0.847143			20800	0.396471			20800	0.073261			20800	0.744301
	20900	0.833737		20900	0.80958			20900	0.786093			20900	1.19774			20900	1.22481			20900	0.845032			20900	0.362248			20900	0.066824			20900	0.742198
	21000	0.83092		21000	0.813464			21000	0.781612			21000	1.19999			21000	1.22893			21000	0.847006			21000	0.340251			21000	0.06934			21000	0.749857
	21100	0.827957		21100	0.807207			21100	0.780367			21100	1.209			21100	1.22412			21100	0.846533			21100	0.339021			21100	0.052167			21100	0.745001
	21200	0.828591		21200	0.812211			21200	0.785511			21200	1.2201			21200	1.22766			21200	0.844289			21200	0.339653			21200	0.060861			21200	0.735161
	21300	0.833708		21300	0.811178			21300	0.78249			21300	1.21796			21300	1.23172			21300	0.841903			21300	0.344121			21300	0.058389			21300	0.734141
	21400	0.835256		21400	0.815506			21400	0.781799			21400	1.2239			21400	1.23436			21400	0.846479			21400	0.345148			21400	0.062753			21400	0.728478
	21500	0.831901		21500	0.822767			21500	0.778677			21500	1.2259			21500	1.23462			21500	0.839402			21500	0.337789			21500	0.068781			21500	0.718826
	21600	0.83214		21600	0.8157			21600	0.776981			21600	1.22967			21600	1.23001			21600	0.837431			21600	0.335812			21600	0.072594			21600	0.719302
	21700	0.832028		21700	0.808269			21700	0.777625			21700	1.23025			21700	1.21986			21700	0.829628			21700	0.338522			21700	0.069302			21700	0.715035
	21800	0.830814		21800	0.8197			21800	0.77954			21800	1.2321			21800	1.2035			21800	0.826256			21800	0.336627			21800	0.080137			21800	0.715811
	21900	0.827963		21900	0.816834			21900	0.784061			21900	1.24795			21900	1.19627			21900	0.82571			21900	0.335339			21900	0.088104			21900	0.714775
	22000	0.836914		22000	0.832081			22000	0.786053			22000	1.24938			22000	1.19638			22000	0.829669			22000	0.330908			22000	0.102471			22000	0.715209
	22100	0.829419		22100	0.824691			22100	0.780597			22100	1.24442			22100	1.20179			22100	0.829438			22100	0.335058			22100	0.094587			22100	0.723437
	22200	0.828889		22200	0.824522			22200	0.781835			22200	1.24287			22200	1.20604			22200	0.832822			22200	0.333658			22200	0.108274			22200	0.72397
	22300	0.826997		22300	0.828067			22300	0.781399			22300	1.23943			22300	1.20903			22300	0.834072			22300	0.331581			22300	0.122928			22300	0.721125
	22400	0.831509		22400	0.829092			22400	0.784644			22400	1.24639			22400	1.20801			22400	0.837017			22400	0.327038			22400	0.1421			22400	0.729335
	22500	0.833863		22500	0.835899			22500	0.780716			22500	1.24946			22500	1.20052			22500	0.837109			22500	0.330426			22500	0.160474			22500	0.737515
	22600	0.834758		22600	0.84732			22600	0.778004			22600	1.24939			22600	1.21185			22600	0.839843			22600	0.33369			22600	0.17663			22600	0.738235
	22700	0.842506		22700	0.8421			22700	0.778682			22700	1.24575			22700	1.22532			22700	0.844949			22700	0.336688			22700	0.175914			22700	0.737729
	22800	0.83918		22800	0.844213			22800	0.772085			22800	1.23065			22800	1.23678			22800	0.845906			22800	0.339016			22800	0.171438			22800	0.738623
	22900	0.832576		22900	0.826998			22900	0.77032			22900	1.23395			22900	1.25499			22900	0.838522			22900	0.338004			22900	0.173818			22900	0.73892
	23000	0.839751		23000	0.833981			23000	0.773325			23000	1.23311			23000	1.24859			23000	0.838477			23000	0.33512			23000	0.180871			23000	0.740265
	23100	0.833132		23100	0.833226			23100	0.774816			23100	1.23717			23100	1.24086			23100	0.837111			23100	0.329179			23100	0.164357			23100	0.734379
	23200	0.837863		23200	0.82444			23200	0.77498			23200	1.23905			23200	1.23109			23200	0.842509			23200	0.323162			23200	0.158869			23200	0.735889
	23300	0.834391		23300	0.824176			23300	0.776093			23300	1.23184			23300	1.22866			23300	0.848219			23300	0.325376			23300	0.138724			23300	0.73451
	23400	0.831334		23400	0.817791			23400	0.785172			23400	1.23868			23400	1.22604			23400	0.850976			23400	0.331721			23400	0.126486			23400	0.732183
	23500	0.826972		23500	0.807699			23500	0.788665			23500	1.24521			23500	1.22119			23500	0.854198			23500	0.335738			23500	0.113734			23500	0.725471
	23600	0.825316		23600	0.81195			23600	0.786088			23600	1.25434			23600	1.20807			23600	0.85585			23600	0.33543			23600	0.110641			23600	0.725333
	23700	0.829114		23700	0.806297			23700	0.79043			23700	1.2599			23700	1.20007			23700	0.853816			23700	0.338011			23700	0.10783			23700	0.721021
	23800	0.827831		23800	0.818932			23800	0.789874			23800	1.24453			23800	1.17982			23800	0.856428			23800	0.346861			23800	0.101583			23800	0.717781
	23900	0.829237		23900	0.819547			23900	0.793256			23900	1.24267			23900	1.18035			23900	0.852736			23900	0.34961			23900	0.09562			23900	0.715592
	24000	0.834354		24000	0.815933			24000	0.785975			24000	1.24685			24000	1.17806			24000	0.851787			24000	0.355781			24000	0.091282			24000	0.720221
	24100	0.832457		24100	0.813281			24100	0.782178			24100	1.2412			24100	1.18124			24100	0.851398			24100	0.361591			24100	0.09617			24100	0.719927
	24200	0.836389		24200	0.811179			24200	0.782772			24200	1.23708			24200	1.1764			24200	0.849449			24200	0.362138			24200	0.105087			24200	0.71491
	24300	0.840643		24300	0.815561			24300	0.784437			24300	1.22933			24300	1.18158			24300	0.844866			24300	0.355686			24300	0.10839			24300	0.70269
	24400	0.843676		24400	0.817656			24400	0.789231			24400	1.22689			24400	1.18185			24400	0.839271			24400	0.347852			24400	0.108076			24400	0.71286
	24500	0.843599		24500	0.811661			24500	0.791905			24500	1.22542			24500	1.17994			24500	0.836102			24500	0.349803			24500	0.106529			24500	0.707318
	24600	0.842021		24600	0.811954			24600	0.793718			24600	1.22429			24600	1.17967			24600	0.839504			24600	0.345109			24600	0.110812			24600	0.708036
	24700	0.846462		24700	0.817876			24700	0.790033			24700	1.2348			24700	1.18164			24700	0.833352			24700	0.339572			24700	0.118308			24700	0.704283
	24800	0.845577		24800	0.813553			24800	0.791148			24800	1.24135			24800	1.18921			24800	0.838026			24800	0.333408			24800	0.116256			24800	0.696539
	24900	0.845557		24900	0.813119			24900	0.799608			24900	1.23726			24900	1.19172			24900	0.83747			24900	0.338852			24900	0.127438			24900	0.69476
	25000	0.846564		25000	0.819956			25000	0.808578			25000	1.2436			25000	1.19305			25000	0.832563			25000	0.340831			25000	0.118657			25000	0.6961
	25100	0.847578		25100	0.818503			25100	0.809832			25100	1.2456			25100	1.18186			25100	0.834282			25100	0.344167			25100	0.113549			25100	0.696206
	25200	0.844664		25200	0.812317			25200	0.81004			25200	1.25344			25200	1.18387			25200	0.828239			25200	0.345971			25200	0.109091			25200	0.712471
	25300	0.841969		25300	0.812791			25300	0.808403			25300	1.24482			25300	1.19055			25300	0.8372			25300	0.349854			25300	0.111467			25300	0.712063
	25400	0.84198		25400	0.809327			25400	0.805529			25400	1.24533			25400	1.19888			25400	0.840009			25400	0.344638			25400	0.111156			25400	0.717919
	25500	0.842693		25500	0.811632			25500	0.802844			25500	1.24553			25500	1.19714			25500	0.842327			25500	0.350806			25500	0.113039			25500	0.720725
	25600	0.840834		25600	0.802067			25600	0.812776			25600	1.24785			25600	1.19938			25600	0.845024			25600	0.356491			25600	0.11064			25600	0.735174
	25700	0.837381		25700	0.803394			25700	0.810363			25700	1.248			25700	1.18565			25700	0.84565			25700	0.36788			25700	0.118376			25700	0.746587
	25800	0.836782		25800	0.806047			25800	0.802417			25800	1.24556			25800	1.20021			25800	0.841478			25800	0.365138			25800	0.105831			25800	0.75219
	25900	0.833006		25900	0.804751			25900	0.79683			25900	1.24665			25900	1.20696			25900	0.848966			25900	0.367713			25900	0.096974			25900	0.750391
	26000	0.826457		26000	0.801341			26000	0.791142			26000	1.24773			26000	1.23515			26000	0.836666			26000	0.363024			26000	0.103467			26000	0.755811
	26100	0.826112		26100	0.805773			26100	0.786748			26100	1.24401			26100	1.24594			26100	0.838319			26100	0.361201			26100	0.111977			26100	0.752427
	26200	0.827534		26200	0.804272			26200	0.78901			26200	1.25056			26200	1.24485			26200	0.833968			26200	0.354038			26200	0.11926			26200	0.753807
	26300	0.828222		26300	0.805224			26300	0.793032			26300	1.24736			26300	1.25313			26300	0.834553			26300	0.362229			26300	0.130989			26300	0.749909
	26400	0.827433		26400	0.805662			26400	0.793769			26400	1.2508			26400	1.27079			26400	0.833822			26400	0.347432			26400	0.116707			26400	0.746358
	26500	0.834492		26500	0.80586			26500	0.78492			26500	1.24682			26500	1.26857			26500	0.837773			26500	0.340709			26500	0.119719			26500	0.738445
	26600	0.833464		26600	0.804522			26600	0.786417			26600	1.24993			26600	1.27787			26600	0.832713			26600	0.341392			26600	0.118181			26600	0.741501
	26700	0.834874		26700	0.804858			26700	0.790375			26700	1.24464			26700	1.27286			26700	0.837559			26700	0.337782			26700	0.136677			26700	0.739283
	26800	0.835242		26800	0.795111			26800	0.790599			26800	1.25293			26800	1.27022			26800	0.835353			26800	0.329832			26800	0.151799			26800	0.74279
	26900	0.837221		26900	0.805187			26900	0.794668			26900	1.25091			26900	1.26647			26900	0.837594			26900	0.333643			26900	0.148271			26900	0.7428
	27000	0.836998		27000	0.806748			27000	0.794182			27000	1.25087			27000	1.26423			27000	0.842651			27000	0.339738			27000	0.143056			27000	0.744886
	27100	0.844393		27100	0.810768			27100	0.789288			27100	1.25027			27100	1.26078			27100	0.839301			27100	0.348688			27100	0.135541			27100	0.74558
	27200	0.840747		27200	0.813736			27200	0.781978			27200	1.25019			27200	1.26656			27200	0.840281			27200	0.346574			27200	0.12943			27200	0.746113
	27300	0.844168		27300	0.815781			27300	0.782615			27300	1.2389			27300	1.26475			27300	0.833794			27300	0.353872			27300	0.13664			27300	0.737878
	27400	0.834258		27400	0.818727			27400	0.783862			27400	1.24303			27400	1.2731			27400	0.832617			27400	0.353569			27400	0.133407			27400	0.743921
	27500	0.831964		27500	0.820608			27500	0.78569			27500	1.23817			27500	1.27877			27500	0.837746			27500	0.343038			27500	0.139842			27500	0.735673
	27600	0.828517		27600	0.821904			27600	0.789394			27600	1.24867			27600	1.27711			27600	0.83824			27600	0.341869			27600	0.138999			27600	0.750527
	27700	0.831479		27700	0.832832			27700	0.788552			27700	1.23798			27700	1.27511			27700	0.834663			27700	0.339876			27700	0.132738			27700	0.753248
	27800	0.831682		27800	0.825678			27800	0.785049			27800	1.25159			27800	1.27936			27800	0.83992			27800	0.340722			27800	0.130608			27800	0.762634
	27900	0.833751		27900	0.823087			27900	0.785678			27900	1.25689			27900	1.27374			27900	0.832703			27900	0.338421			27900	0.129684			27900	0.76499
	28000	0.821802		28000	0.8193			28000	0.792599			28000	1.26986			28000	1.27951			28000	0.838688			28000	0.339866			28000	0.130163			28000	0.767562
	28100	0.826018		28100	0.820519			28100	0.793786			28100	1.26796			28100	1.27316			28100	0.828464			28100	0.331208			28100	0.130176			28100	0.774166
	28200	0.829162		28200	0.821591			28200	0.796528			28200	1.28149			28200	1.27112			28200	0.834061			28200	0.332784			28200	0.139973			28200	0.791018
	28300	0.823463		28300	0.823802			28300	0.795749			28300	1.28965			28300	1.26398			28300	0.833404			28300	0.333159			28300	0.138263			28300	0.790602
	28400	0.826046		28400	0.822066			28400	0.796667			28400	1.28931			28400	1.26523			28400	0.835599			28400	0.334374			28400	0.140494			28400	0.801931
	28500	0.829548		28500	0.820213			28500	0.794589			28500	1.29286			28500	1.25775			28500	0.836161			28500	0.332824			28500	0.137747			28500	0.78663
	28600	0.827938		28600	0.816763			28600	0.801114			28600	1.29945			28600	1.26231			28600	0.833184			28600	0.331291			28600	0.144836			28600	0.780036
	28700	0.829778		28700	0.822619			28700	0.803675			28700	1.28873			28700	1.26272			28700	0.833082			28700	0.333914			28700	0.149054			28700	0.766991
	28800	0.8279		28800	0.823602			28800	0.804213			28800	1.28602			28800	1.26224			28800	0.840172			28800	0.33505			28800	0.143322			28800	0.763885
	28900	0.834333		28900	0.82862			28900	0.804043			28900	1.27362			28900	1.26564			28900	0.837471			28900	0.329832			28900	0.142089			28900	0.75296
	29000	0.837369		29000	0.831644			29000	0.808086			29000	1.27495			29000	1.2631			29000	0.844483			29000	0.342561			29000	0.143697			29000	0.744309
	29100	0.833133		29100	0.833307			29100	0.803503			29100	1.26779			29100	1.26683			29100	0.849071			29100	0.337806			29100	0.134981			29100	0.734889
	29200	0.840554		29200	0.829444			29200	0.812906			29200	1.25493			29200	1.27012			29200	0.848449			29200	0.332553			29200	0.140737			29200	0.725778
	29300	0.837182		29300	0.828627			29300	0.8127			29300	1.25112			29300	1.25745			29300	0.850848			29300	0.334032			29300	0.130749			29300	0.718973
	29400	0.838032		29400	0.82742			29400	0.811433			29400	1.23858			29400	1.26395			29400	0.84766			29400	0.338858			29400	0.132436			29400	0.71313
	29500	0.837033		29500	0.82506			29500	0.812384			29500	1.23311			29500	1.26266			29500	0.852669			29500	0.345931			29500	0.126771			29500	0.716958
	29600	0.836859		29600	0.823201			29600	0.810532			29600	1.25092			29600	1.24915			29600	0.849329			29600	0.33773			29600	0.128403			29600	0.715044
	29700	0.837921		29700	0.827733			29700	0.814019			29700	1.24879			29700	1.24796			29700	0.851539			29700	0.32935			29700	0.135132			29700	0.7078
	29800	0.838906		29800	0.825643			29800	0.808673			29800	1.24124			29800	1.25043			29800	0.858309			29800	0.329961			29800	0.141409			29800	0.709448
	29900	0.830202		29900	0.822448			29900	0.812642			29900	1.24109			29900	1.2515			29900	0.856674			29900	0.326137			29900	0.125173			29900	0.708245
	30000	0.820101		30000	0.82065			30000	0.812537			30000	1.23294			30000	1.2447			30000	0.85053			30000	0.328637			30000	0.124536			30000	0.708819
	30100	0.821913		30100	0.823263			30100	0.806498			30100	1.235			30100	1.24852			30100	0.85689			30100	0.337814			30100	0.12016			30100	0.712623
	30200	0.823718		30200	0.825301			30200	0.8039			30200	1.22365			30200	1.2571			30200	0.848073			30200	0.341774			30200	0.117602			30200	0.710295
	30300	0.819423		30300	0.836071			30300	0.802755			30300	1.22881			30300	1.25194			30300	0.838361			30300	0.340153			30300	0.12406			30300	0.712539
	30400	0.825382		30400	0.836972			30400	0.799884			30400	1.22966			30400	1.25246			30400	0.838322			30400	0.338131			30400	0.130616			30400	0.706772
	30500	0.825642		30500	0.841954			30500	0.803549			30500	1.21518			30500	1.25831			30500	0.835844			30500	0.343662			30500	0.121489			30500	0.710192
	30600	0.81935		30600	0.837172			30600	0.806849			30600	1.21817			30600	1.2696			30600	0.835763			30600	0.347163			30600	0.124012			30600	0.712587
	30700	0.816839		30700	0.838138			30700	0.81052			30700	1.22149			30700	1.26436			30700	0.826144			30700	0.35053			30700	0.119702			30700	0.717909
	30800	0.817441		30800	0.842409			30800	0.807606			30800	1.22183			30800	1.27056			30800	0.821622			30800	0.346896			30800	0.133532			30800	0.728175
	30900	0.818482		30900	0.839102			30900	0.804474			30900	1.21979			30900	1.26714			30900	0.820293			30900	0.355504			30900	0.134054			30900	0.732141
	31000	0.812818		31000	0.845323			31000	0.804458			31000	1.22103			31000	1.27509			31000	0.817913			31000	0.35503			31000	0.127249			31000	0.730697
	31100	0.815676		31100	0.854451			31100	0.80172			31100	1.2331			31100	1.2714			31100	0.820613			31100	0.345159			31100	0.121122			31100	0.733378
	31200	0.822173		31200	0.842516			31200	0.810661			31200	1.23712			31200	1.28796			31200	0.832426			31200	0.341031			31200	0.10145			31200	0.73629
	31300	0.814628		31300	0.846777			31300	0.814933			31300	1.23872			31300	1.29154			31300	0.834187			31300	0.342618			31300	0.08374			31300	0.743071
	31400	0.820743		31400	0.838846			31400	0.809155			31400	1.24216			31400	1.28874			31400	0.838086			31400	0.341397			31400	0.117232			31400	0.743058
	31500	0.82388		31500	0.841518			31500	0.803023			31500	1.23442			31500	1.28559			31500	0.84058			31500	0.349584			31500	0.146389			31500	0.744008
	31600	0.823377		31600	0.84327			31600	0.797018			31600	1.23599			31600	1.29713			31600	0.841726			31600	0.352919			31600	0.206678			31600	0.737837
	31700	0.82418		31700	0.839629			31700	0.794492			31700	1.24509			31700	1.28698			31700	0.846048			31700	0.352831			31700	0.260551			31700	0.73364
	31800	0.827654		31800	0.840707			31800	0.800128			31800	1.25942			31800	1.29124			31800	0.841864			31800	0.353078			31800	0.325902			31800	0.733557
	31900	0.829514		31900	0.83274			31900	0.798517			31900	1.25905			31900	1.2764			31900	0.840698			31900	0.349616			31900	0.394629			31900	0.729537
	32000	0.825573		32000	0.821916			32000	0.802636			32000	1.25853			32000	1.27907			32000	0.844874			32000	0.355279			32000	0.463937			32000	0.726095
	32100	0.820742		32100	0.828121			32100	0.800664			32100	1.24639			32100	1.26545			32100	0.840724			32100	0.35456			32100	0.524012			32100	0.729047
	32200	0.823784		32200	0.824349			32200	0.797458			32200	1.25009			32200	1.26299			32200	0.836696			32200	0.350898			32200	0.595553			32200	0.726348
	32300	0.823426		32300	0.830619			32300	0.808272			32300	1.24397			32300	1.26115			32300	0.835086			32300	0.353133			32300	0.622622			32300	0.726149
	32400	0.828459		32400	0.828693			32400	0.805642			32400	1.24283			32400	1.25607			32400	0.835643			32400	0.344336			32400	0.659718			32400	0.728124
	32500	0.831036		32500	0.823214			32500	0.809788			32500	1.24351			32500	1.23959			32500	0.841928			32500	0.340599			32500	0.663111			32500	0.728626
	32600	0.835674		32600	0.828554			32600	0.81099			32600	1.23173			32600	1.24166			32600	0.842814			32600	0.340247			32600	0.674791			32600	0.728259
	32700	0.8439		32700	0.830557			32700	0.805304			32700	1.22539			32700	1.23935			32700	0.847466			32700	0.337218			32700	0.680836			32700	0.726684
	32800	0.839032		32800	0.837084			32800	0.804975			32800	1.22587			32800	1.24007			32800	0.844166			32800	0.33797			32800	0.685318			32800	0.72985
	32900	0.839778		32900	0.832503			32900	0.803233			32900	1.22588			32900	1.23797			32900	0.835418			32900	0.338316			32900	0.694979			32900	0.729931
	33000	0.84134		33000	0.831922			33000	0.798226			33000	1.23387			33000	1.23756			33000	0.836044			33000	0.349968			33000	0.710174			33000	0.727382
	33100	0.843966		33100	0.831402			33100	0.799966			33100	1.23007			33100	1.23643			33100	0.835861			33100	0.355968			33100	0.721413			33100	0.728512
	33200	0.837039		33200	0.832498			33200	0.793006			33200	1.23063			33200	1.24386			33200	0.831214			33200	0.356648			33200	0.728856			33200	0.731625
	33300	0.839179		33300	0.829788			33300	0.792813			33300	1.22911			33300	1.24666			33300	0.829698			33300	0.355271			33300	0.726738			33300	0.72838
	33400	0.834027		33400	0.830422			33400	0.79149			33400	1.22786			33400	1.24556			33400	0.825303			33400	0.353424			33400	0.733669			33400	0.732727
	33500	0.833656		33500	0.824324			33500	0.795796			33500	1.22494			33500	1.246			33500	0.828927			33500	0.355083			33500	0.72778			33500	0.735556
	33600	0.828928		33600	0.820864			33600	0.800159			33600	1.22784			33600	1.2466			33600	0.827667			33600	0.351213			33600	0.719203			33600	0.736541
	33700	0.836449		33700	0.81515			33700	0.797524			33700	1.22547			33700	1.24498			33700	0.826696			33700	0.353593			33700	0.707993			33700	0.736242
	33800	0.839497		33800	0.816926			33800	0.795782			33800	1.23009			33800	1.23855			33800	0.82987			33800	0.354437			33800	0.706684			33800	0.741541
	33900	0.839211		33900	0.814687			33900	0.791919			33900	1.23654			33900	1.23775			33900	0.831847			33900	0.344516			33900	0.697169			33900	0.746848
	34000	0.837532		34000	0.817209			34000	0.787528			34000	1.22951			34000	1.2401			34000	0.833409			34000	0.341618			34000	0.688782			34000	0.742373
	34100	0.84132		34100	0.812367			34100	0.78535			34100	1.23101			34100	1.23661			34100	0.84174			34100	0.340362			34100	0.693917			34100	0.740005
	34200	0.837852		34200	0.821678			34200	0.788554			34200	1.23278			34200	1.23101			34200	0.839223			34200	0.345411			34200	0.69163			34200	0.732045
	34300	0.841327		34300	0.826061			34300	0.784732			34300	1.23739			34300	1.23451			34300	0.837326			34300	0.343707			34300	0.680081			34300	0.724384
	34400	0.842551		34400	0.826161			34400	0.784847			34400	1.2464			34400	1.23527			34400	0.833467			34400	0.339681			34400	0.688837			34400	0.717663
	34500	0.844982		34500	0.830204			34500	0.786971			34500	1.24442			34500	1.23279			34500	0.833754			34500	0.34267			34500	0.69564			34500	0.725052
	34600	0.846788		34600	0.835937			34600	0.789507			34600	1.24577			34600	1.23413			34600	0.843063			34600	0.339758			34600	0.707771			34600	0.726415
	34700	0.8446		34700	0.837657			34700	0.78859			34700	1.23939			34700	1.24572			34700	0.848499			34700	0.343016			34700	0.696473			34700	0.721645
	34800	0.844311		34800	0.837387			34800	0.798079			34800	1.23113			34800	1.24202			34800	0.849357			34800	0.340282			34800	0.699096			34800	0.71756
	34900	0.842948		34900	0.838234			34900	0.799096			34900	1.24291			34900	1.23756			34900	0.846857			34900	0.342537			34900	0.711158			34900	0.720053
	35000	0.837542		35000	0.841498			35000	0.797513			35000	1.24654			35000	1.23474			35000	0.838356			35000	0.337627			35000	0.718577			35000	0.724447
	35100	0.836251		35100	0.837386			35100	0.794977			35100	1.24435			35100	1.24018			35100	0.833368			35100	0.330819			35100	0.724039			35100	0.737212
	35200	0.835812		35200	0.829586			35200	0.798381			35200	1.23861			35200	1.23831			35200	0.83285			35200	0.329417			35200	0.736472			35200	0.744023
	35300	0.834342		35300	0.832822			35300	0.798304			35300	1.22918			35300	1.2427			35300	0.837939			35300	0.331472			35300	0.730041			35300	0.75491
	35400	0.830694		35400	0.82836			35400	0.796846			35400	1.21917			35400	1.23764			35400	0.842978			35400	0.330694			35400	0.729588			35400	0.74286
	35500	0.827247		35500	0.826417			35500	0.793845			35500	1.21682			35500	1.24156			35500	0.839063			35500	0.330402			35500	0.736097			35500	0.741724
	35600	0.831543		35600	0.832017			35600	0.793562			35600	1.21457			35600	1.2345			35600	0.837637			35600	0.325117			35600	0.744668			35600	0.740646
	35700	0.834619		35700	0.828407			35700	0.79016			35700	1.21844			35700	1.25309			35700	0.835701			35700	0.328014			35700	0.753489			35700	0.745869
	35800	0.83357		35800	0.832867			35800	0.790457			35800	1.21388			35800	1.26185			35800	0.838712			35800	0.313541			35800	0.752757			35800	0.742459
	35900	0.831713		35900	0.827236			35900	0.791045			35900	1.2063			35900	1.26586			35900	0.84633			35900	0.322029			35900	0.745426			35900	0.74119
	36000	0.830003		36000	0.815969			36000	0.787305			36000	1.21751			36000	1.27706			36000	0.846133			36000	0.327686			36000	0.741189			36000	0.735166
	36100	0.836224		36100	0.824463			36100	0.785832			36100	1.21631			36100	1.28582			36100	0.844293			36100	0.32694			36100	0.744369			36100	0.733463
	36200	0.83199		36200	0.823616			36200	0.781326			36200	1.22452			36200	1.28593			36200	0.837067			36200	0.326567			36200	0.743811			36200	0.728203
	36300	0.831972		36300	0.828459			36300	0.776798			36300	1.23753			36300	1.29151			36300	0.836028			36300	0.330004			36300	0.751358			36300	0.727467
	36400	0.831667		36400	0.821359			36400	0.783803			36400	1.23885			36400	1.29213			36400	0.833987			36400	0.330006			36400	0.745898			36400	0.721123
	36500	0.827059		36500	0.824288			36500	0.786176			36500	1.24755			36500	1.30315			36500	0.832138			36500	0.329434			36500	0.741211			36500	0.71733
	36600	0.823433		36600	0.826266			36600	0.783496			36600	1.24747			36600	1.29066			36600	0.835937			36600	0.328872			36600	0.729631			36600	0.710347
	36700	0.824342		36700	0.816413			36700	0.77547			36700	1.24655			36700	1.28157			36700	0.833484			36700	0.347227			36700	0.724373			36700	0.718349
	36800	0.821943		36800	0.822351			36800	0.771222			36800	1.25165			36800	1.27525			36800	0.828999			36800	0.341499			36800	0.720878			36800	0.720162
	36900	0.827124		36900	0.831194			36900	0.77286			36900	1.24308			36900	1.26305			36900	0.834594			36900	0.33957			36900	0.720053			36900	0.725343
	37000	0.825229		37000	0.826248			37000	0.772924			37000	1.24647			37000	1.2516			37000	0.829753			37000	0.344176			37000	0.717931			37000	0.735335
	37100	0.825039		37100	0.826792			37100	0.772073			37100	1.24552			37100	1.24657			37100	0.833083			37100	0.34711			37100	0.715471			37100	0.737399
	37200	0.835176		37200	0.825506			37200	0.774537			37200	1.24336			37200	1.25146			37200	0.828097			37200	0.342779			37200	0.719711			37200	0.739507
	37300	0.841137		37300	0.830647			37300	0.768879			37300	1.24374			37300	1.25197			37300	0.830731			37300	0.34127			37300	0.720593			37300	0.743473
	37400	0.846806		37400	0.817102			37400	0.767931			37400	1.24762			37400	1.25288			37400	0.830207			37400	0.337382			37400	0.731228			37400	0.749564
	37500	0.846799		37500	0.8208			37500	0.772567			37500	1.25155			37500	1.25206			37500	0.827283			37500	0.341516			37500	0.743653			37500	0.747456
	37600	0.844569		37600	0.824761			37600	0.77449			37600	1.24974			37600	1.25429			37600	0.826343			37600	0.332297			37600	0.749027			37600	0.741368
	37700	0.85098		37700	0.825804			37700	0.780916			37700	1.2495			37700	1.25488			37700	0.830382			37700	0.331713			37700	0.755009			37700	0.741526
	37800	0.850763		37800	0.822832			37800	0.78564			37800	1.26228			37800	1.25676			37800	0.829243			37800	0.328511			37800	0.765099			37800	0.744794
	37900	0.843736		37900	0.819857			37900	0.783112			37900	1.2607			37900	1.26122			37900	0.837516			37900	0.325207			37900	0.766349			37900	0.74171
	38000	0.849553		38000	0.823919			38000	0.789473			38000	1.26903			38000	1.259			38000	0.835122			38000	0.323781			38000	0.76422			38000	0.740251
	38100	0.835423		38100	0.820941			38100	0.786982			38100	1.26847			38100	1.24939			38100	0.841733			38100	0.33028			38100	0.757026			38100	0.742611
	38200	0.834264		38200	0.817118			38200	0.784211			38200	1.27444			38200	1.24095			38200	0.837853			38200	0.334373			38200	0.751886			38200	0.743117
	38300	0.835076		38300	0.823893			38300	0.780582			38300	1.27007			38300	1.22953			38300	0.837894			38300	0.341864			38300	0.750404			38300	0.743192
	38400	0.837773		38400	0.822946			38400	0.774661			38400	1.26202			38400	1.22778			38400	0.836949			38400	0.341549			38400	0.735419			38400	0.745235
	38500	0.84453		38500	0.824954			38500	0.774609			38500	1.2622			38500	1.23237			38500	0.834747			38500	0.344721			38500	0.724347			38500	0.753594
	38600	0.851938		38600	0.817244			38600	0.775301			38600	1.26418			38600	1.23956			38600	0.837327			38600	0.340746			38600	0.722162			38600	0.75529
	38700	0.857059		38700	0.822279			38700	0.77062			38700	1.25217			38700	1.24045			38700	0.833768			38700	0.346168			38700	0.710733			38700	0.752046
	38800	0.863906		38800	0.823497			38800	0.775686			38800	1.25494			38800	1.246			38800	0.831628			38800	0.3451			38800	0.706777			38800	0.747502
	38900	0.864519		38900	0.817602			38900	0.774202			38900	1.24863			38900	1.2497			38900	0.831343			38900	0.342946			38900	0.707947			38900	0.741512
	39000	0.873706		39000	0.818396			39000	0.773903			39000	1.25189			39000	1.25393			39000	0.820817			39000	0.339238			39000	0.705408			39000	0.743563
	39100	0.873288		39100	0.82201			39100	0.781539			39100	1.25195			39100	1.26028			39100	0.821296			39100	0.341684			39100	0.704573			39100	0.738879
	39200	0.863747		39200	0.821603			39200	0.78358			39200	1.25912			39200	1.25945			39200	0.822181			39200	0.336462			39200	0.705006			39200	0.737888
	39300	0.859387		39300	0.821426			39300	0.784623			39300	1.26858			39300	1.2578			39300	0.82144			39300	0.33967			39300	0.716808			39300	0.745175
	39400	0.85789		39400	0.816847			39400	0.792682			39400	1.26975			39400	1.25383			39400	0.82494			39400	0.345851			39400	0.71779			39400	0.748888
	39500	0.853771		39500	0.82167			39500	0.788721			39500	1.26972			39500	1.24974			39500	0.819534			39500	0.350878			39500	0.719786			39500	0.74403
	39600	0.849356		39600	0.825754			39600	0.792846			39600	1.27041			39600	1.24435			39600	0.820136			39600	0.35281			39600	0.714347			39600	0.747043
	39700	0.847261		39700	0.830734			39700	0.786625			39700	1.2569			39700	1.24167			39700	0.821577			39700	0.352119			39700	0.706143			39700	0.752806
	39800	0.844689		39800	0.8283			39800	0.787572			39800	1.25979			39800	1.24258			39800	0.826			39800	0.351739			39800	0.714936			39800	0.747959
	39900	0.844932		39900	0.824914			39900	0.786988			39900	1.2451			39900	1.24741			39900	0.832588			39900	0.348871			39900	0.704646			39900	0.735925
	40000	0.841638		40000	0.822367			40000	0.788541			40000	1.24127			40000	1.25672			40000	0.831706			40000	0.351284			40000	0.701328			40000	0.744325
	40100	0.844053		40100	0.824514			40100	0.794368			40100	1.23958			40100	1.25955			40100	0.82941			40100	0.355854			40100	0.69289			40100	0.746847
	40200	0.845726		40200	0.82615			40200	0.795404			40200	1.22978			40200	1.26091			40200	0.833263			40200	0.349693			40200	0.688986			40200	0.73899
	40300	0.840118		40300	0.828627			40300	0.792128			40300	1.23598			40300	1.26472			40300	0.834461			40300	0.340239			40300	0.697259			40300	0.734257
	40400	0.840289		40400	0.829328			40400	0.791382			40400	1.23259			40400	1.26305			40400	0.834838			40400	0.335804			40400	0.692302			40400	0.737954
	40500	0.838749		40500	0.82359			40500	0.788203			40500	1.2308			40500	1.26299			40500	0.836126			40500	0.334199			40500	0.687529			40500	0.732854
	40600	0.840697		40600	0.822084			40600	0.794966			40600	1.24038			40600	1.2648			40600	0.831186			40600	0.341277			40600	0.694951			40600	0.722041
	40700	0.837879		40700	0.83377			40700	0.790178			40700	1.23047			40700	1.26764			40700	0.831839			40700	0.342578			40700	0.692823			40700	0.728747
	40800	0.834504		40800	0.841117			40800	0.793906			40800	1.24138			40800	1.25754			40800	0.833312			40800	0.341048			40800	0.702699			40800	0.741585
	40900	0.838567		40900	0.845696			40900	0.78645			40900	1.24689			40900	1.25452			40900	0.836801			40900	0.328312			40900	0.70201			40900	0.744048
	41000	0.845027		41000	0.846941			41000	0.786106			41000	1.24028			41000	1.25644			41000	0.834348			41000	0.322052			41000	0.703376			41000	0.738964
	41100	0.843453		41100	0.845902			41100	0.785067			41100	1.23802			41100	1.26181			41100	0.832259			41100	0.323873			41100	0.697803			41100	0.734449
	41200	0.846119		41200	0.848391			41200	0.787143			41200	1.22907			41200	1.25697			41200	0.83309			41200	0.319643			41200	0.690523			41200	0.733484
	41300	0.841352		41300	0.842567			41300	0.790897			41300	1.22487			41300	1.25676			41300	0.833042			41300	0.325124			41300	0.697877			41300	0.732952
	41400	0.838293		41400	0.838564			41400	0.795621			41400	1.22684			41400	1.26865			41400	0.834518			41400	0.327784			41400	0.700382			41400	0.734314
	41500	0.836118		41500	0.838151			41500	0.794624			41500	1.23288			41500	1.26938			41500	0.842957			41500	0.321796			41500	0.697566			41500	0.738421
	41600	0.838522		41600	0.832974			41600	0.802389			41600	1.24016			41600	1.26688			41600	0.833947			41600	0.317113			41600	0.698794			41600	0.740449
	41700	0.841807		41700	0.83206			41700	0.803035			41700	1.24541			41700	1.27861			41700	0.830883			41700	0.317619			41700	0.696292			41700	0.736488
	41800	0.841807		41800	0.831207			41800	0.802703			41800	1.23884			41800	1.26997			41800	0.832152			41800	0.317837			41800	0.706649			41800	0.735971
	41900	0.838057		41900	0.840263			41900	0.802831			41900	1.24095			41900	1.27236			41900	0.835528			41900	0.326676			41900	0.710886			41900	0.746702
	42000	0.841583		42000	0.839708			42000	0.804244			42000	1.25568			42000	1.27461			42000	0.836692			42000	0.325623			42000	0.721881			42000	0.750654
	42100	0.845164		42100	0.838724			42100	0.802648			42100	1.25965			42100	1.28517			42100	0.838091			42100	0.332833			42100	0.710377			42100	0.746477
	42200	0.848043		42200	0.836501			42200	0.802957			42200	1.27624			42200	1.28455			42200	0.838443			42200	0.331424			42200	0.70439			42200	0.74317
	42300	0.854832		42300	0.842551			42300	0.801925			42300	1.28031			42300	1.27119			42300	0.845429			42300	0.323417			42300	0.700543			42300	0.744948
	42400	0.85409		42400	0.843351			42400	0.800891			42400	1.27676			42400	1.27077			42400	0.844222			42400	0.319343			42400	0.690958			42400	0.739953
	42500	0.848388		42500	0.838411			42500	0.797206			42500	1.27134			42500	1.27296			42500	0.84989			42500	0.324548			42500	0.676988			42500	0.740117
	42600	0.843853		42600	0.841346			42600	0.795446			42600	1.26735			42600	1.2712			42600	0.85127			42600	0.327302			42600	0.671623			42600	0.736601
	42700	0.844338		42700	0.837024			42700	0.799064			42700	1.27164			42700	1.28073			42700	0.84471			42700	0.33285			42700	0.665534			42700	0.729933
	42800	0.851088		42800	0.82921			42800	0.787958			42800	1.27376			42800	1.27532			42800	0.850692			42800	0.321932			42800	0.66103			42800	0.728543
	42900	0.850842		42900	0.832443			42900	0.785418			42900	1.26865			42900	1.27631			42900	0.847071			42900	0.314166			42900	0.655074			42900	0.732648
	43000	0.847674		43000	0.828449			43000	0.784352			43000	1.26448			43000	1.2724			43000	0.844918			43000	0.311237			43000	0.669599			43000	0.731175
	43100	0.848876		43100	0.83557			43100	0.78382			43100	1.25077			43100	1.28914			43100	0.843866			43100	0.311633			43100	0.668794			43100	0.742154
	43200	0.842874		43200	0.834362			43200	0.77206			43200	1.24962			43200	1.2968			43200	0.835506			43200	0.311147			43200	0.67992			43200	0.735582
	43300	0.84568		43300	0.830784			43300	0.767252			43300	1.24225			43300	1.29708			43300	0.82941			43300	0.314227			43300	0.68884			43300	0.74271
	43400	0.850864		43400	0.825013			43400	0.762359			43400	1.24613			43400	1.30213			43400	0.827451			43400	0.311846			43400	0.695627			43400	0.74505
	43500	0.856133		43500	0.818657			43500	0.766776			43500	1.24413			43500	1.29571			43500	0.828092			43500	0.309139			43500	0.691749			43500	0.753233
	43600	0.849719		43600	0.824437			43600	0.769792			43600	1.23829			43600	1.29339			43600	0.82703			43600	0.299464			43600	0.688866			43600	0.747316
	43700	0.84103		43700	0.818704			43700	0.776289			43700	1.23683			43700	1.30441			43700	0.815742			43700	0.303954			43700	0.687828			43700	0.746316
	43800	0.838651		43800	0.818031			43800	0.780968			43800	1.23189			43800	1.29905			43800	0.813829			43800	0.310594			43800	0.687417			43800	0.751421
	43900	0.839823		43900	0.823177			43900	0.781095			43900	1.2293			43900	1.29053			43900	0.807366			43900	0.309029			43900	0.684404			43900	0.747512
	44000	0.839183		44000	0.817771			44000	0.780689			44000	1.23073			44000	1.27017			44000	0.812278			44000	0.315694			44000	0.673331			44000	0.741966
	44100	0.84299		44100	0.812424			44100	0.781827			44100	1.23789			44100	1.26417			44100	0.81339			44100	0.317532			44100	0.670963			44100	0.746298
	44200	0.842654		44200	0.818224			44200	0.788953			44200	1.2596			44200	1.2655			44200	0.819804			44200	0.320113			44200	0.676418			44200	0.745954
	44300	0.832046		44300	0.826327			44300	0.788542			44300	1.26543			44300	1.26633			44300	0.822967			44300	0.320812			44300	0.68843			44300	0.744264
	44400	0.830542		44400	0.829766			44400	0.789343			44400	1.27565			44400	1.27692			44400	0.821298			44400	0.320869			44400	0.708462			44400	0.744544
	44500	0.829502		44500	0.817728			44500	0.789155			44500	1.27932			44500	1.27909			44500	0.81944			44500	0.330569			44500	0.720049			44500	0.757301
	44600	0.830004		44600	0.821916			44600	0.792341			44600	1.27235			44600	1.26355			44600	0.824206			44600	0.326348			44600	0.737376			44600	0.750177
	44700	0.835251		44700	0.815694			44700	0.788828			44700	1.27953			44700	1.26409			44700	0.831898			44700	0.327034			44700	0.750889			44700	0.739204
	44800	0.831546		44800	0.812338			44800	0.784684			44800	1.28614			44800	1.28025			44800	0.82967			44800	0.330609			44800	0.758712			44800	0.741727
	44900	0.830332		44900	0.821737			44900	0.78445			44900	1.2907			44900	1.29245			44900	0.823671			44900	0.328587			44900	0.786062			44900	0.72776
	45000	0.830024		45000	0.828787			45000	0.792257			45000	1.28272			45000	1.30479			45000	0.829637			45000	0.332136			45000	0.799294			45000	0.731183
	45100	0.828678		45100	0.827204			45100	0.789418			45100	1.26747			45100	1.31362			45100	0.822931			45100	0.334364			45100	0.794056			45100	0.729742
	45200	0.838424		45200	0.826741			45200	0.790846			45200	1.25712			45200	1.30082			45200	0.81658			45200	0.337187			45200	0.790358			45200	0.723715
	45300	0.83137		45300	0.821548			45300	0.784253			45300	1.25938			45300	1.28832			45300	0.812248			45300	0.336404			45300	0.788908			45300	0.716451
	45400	0.834218		45400	0.819609			45400	0.77718			45400	1.25175			45400	1.28374			45400	0.819082			45400	0.341327			45400	0.787717			45400	0.717895
	45500	0.832741		45500	0.819543			45500	0.770448			45500	1.24887			45500	1.29144			45500	0.81661			45500	0.338878			45500	0.783344			45500	0.7126
	45600	0.827818		45600	0.825198			45600	0.767782			45600	1.2408			45600	1.28939			45600	0.814091			45600	0.333568			45600	0.779327			45600	0.719995
	45700	0.826477		45700	0.82854			45700	0.765782			45700	1.24564			45700	1.27532			45700	0.818597			45700	0.332858			45700	0.775027			45700	0.731646
	45800	0.828311		45800	0.824748			45800	0.766294			45800	1.23546			45800	1.27386			45800	0.824889			45800	0.327808			45800	0.769811			45800	0.73609
	45900	0.829234		45900	0.823197			45900	0.761929			45900	1.23288			45900	1.26269			45900	0.819779			45900	0.32695			45900	0.767886			45900	0.733096
	46000	0.824891		46000	0.819501			46000	0.765623			46000	1.23118			46000	1.25458			46000	0.824574			46000	0.326107			46000	0.77029			46000	0.734419
	46100	0.82895		46100	0.819689			46100	0.762798			46100	1.22543			46100	1.25661			46100	0.826174			46100	0.321161			46100	0.765362			46100	0.7361
	46200	0.832073		46200	0.82215			46200	0.762771			46200	1.2127			46200	1.26624			46200	0.828097			46200	0.323146			46200	0.755276			46200	0.746454
	46300	0.830484		46300	0.833392			46300	0.760979			46300	1.21884			46300	1.27129			46300	0.821378			46300	0.316969			46300	0.746187			46300	0.740125
	46400	0.827107		46400	0.836286			46400	0.769081			46400	1.22598			46400	1.265			46400	0.823781			46400	0.324573			46400	0.731497			46400	0.751163
	46500	0.82964		46500	0.833403			46500	0.771315			46500	1.22865			46500	1.27107			46500	0.822306			46500	0.330829			46500	0.722988			46500	0.748889
	46600	0.828868		46600	0.831788			46600	0.780173			46600	1.22364			46600	1.27539			46600	0.825587			46600	0.333021			46600	0.725428			46600	0.739894
	46700	0.828778		46700	0.833746			46700	0.780592			46700	1.23102			46700	1.2734			46700	0.81964			46700	0.330841			46700	0.720253			46700	0.742304
	46800	0.827781		46800	0.835427			46800	0.784837			46800	1.2347			46800	1.27719			46800	0.809067			46800	0.326994			46800	0.712283			46800	0.737901
	46900	0.830912		46900	0.840458			46900	0.782013			46900	1.24221			46900	1.2782			46900	0.802819			46900	0.328489			46900	0.715026			46900	0.729206
	47000	0.832352		47000	0.841004			47000	0.788409			47000	1.25124			47000	1.28688			47000	0.80456			47000	0.332784			47000	0.72326			47000	0.728238
	47100	0.827806		47100	0.84457			47100	0.785832			47100	1.25371			47100	1.28237			47100	0.804058			47100	0.332732			47100	0.726376			47100	0.726169
	47200	0.830439		47200	0.847973			47200	0.792415			47200	1.25508			47200	1.28576			47200	0.816004			47200	0.331332			47200	0.72902			47200	0.724222
	47300	0.831862		47300	0.840321			47300	0.789114			47300	1.2523			47300	1.28919			47300	0.816274			47300	0.329276			47300	0.742879			47300	0.726683
	47400	0.829334		47400	0.842504			47400	0.792993			47400	1.25466			47400	1.29277			47400	0.818752			47400	0.326431			47400	0.745078			47400	0.721503
	47500	0.833598		47500	0.847058			47500	0.794175			47500	1.25576			47500	1.29236			47500	0.821598			47500	0.327231			47500	0.741904			47500	0.720911
	47600	0.833736		47600	0.840373			47600	0.786319			47600	1.25464			47600	1.28791			47600	0.823			47600	0.331012			47600	0.737092			47600	0.713976
	47700	0.830108		47700	0.837603			47700	0.783847			47700	1.24705			47700	1.28061			47700	0.834827			47700	0.332704			47700	0.737374			47700	0.71288
	47800	0.829319		47800	0.82837			47800	0.784828			47800	1.2349			47800	1.27557			47800	0.83741			47800	0.329246			47800	0.737763			47800	0.716023
	47900	0.82537		47900	0.826154			47900	0.783658			47900	1.23531			47900	1.27263			47900	0.841274			47900	0.328529			47900	0.730422			47900	0.721948
	48000	0.833137		48000	0.821723			48000	0.787055			48000	1.23936			48000	1.28213			48000	0.845837			48000	0.327354			48000	0.732647			48000	0.711768
	48100	0.834119		48100	0.819414			48100	0.785306			48100	1.23973			48100	1.28087			48100	0.842704			48100	0.330418			48100	0.740113			48100	0.709946
	48200	0.838834		48200	0.826589			48200	0.786356			48200	1.24644			48200	1.28652			48200	0.842274			48200	0.330161			48200	0.732871			48200	0.703508
	48300	0.833593		48300	0.829631			48300	0.780867			48300	1.23949			48300	1.28314			48300	0.845367			48300	0.335106			48300	0.735352			48300	0.705823
	48400	0.831027		48400	0.824351			48400	0.780227			48400	1.23412			48400	1.28164			48400	0.844147			48400	0.329154			48400	0.741976			48400	0.704715
	48500	0.832213		48500	0.829314			48500	0.787508			48500	1.23285			48500	1.2808			48500	0.842959			48500	0.325298			48500	0.748824			48500	0.709902
	48600	0.833679		48600	0.83023			48600	0.791106			48600	1.23652			48600	1.29464			48600	0.839887			48600	0.337708			48600	0.749091			48600	0.712488
	48700	0.831392		48700	0.83955			48700	0.789065			48700	1.24317			48700	1.29847			48700	0.843491			48700	0.337758			48700	0.752882			48700	0.708847
	48800	0.825533		48800	0.837786			48800	0.787358			48800	1.2375			48800	1.30375			48800	0.838006			48800	0.334801			48800	0.759037			48800	0.702098
	48900	0.82196		48900	0.840766			48900	0.790059			48900	1.22693			48900	1.29324			48900	0.83623			48900	0.340524			48900	0.758144			48900	0.705923
	49000	0.822192		49000	0.841533			49000	0.791537			49000	1.22167			49000	1.28528			49000	0.831086			49000	0.336494			49000	0.756869			49000	0.710926
	49100	0.818757		49100	0.841343			49100	0.785557			49100	1.21969			49100	1.27855			49100	0.830571			49100	0.335822			49100	0.755746			49100	0.712625
	49200	0.825498		49200	0.838538			49200	0.78662			49200	1.22163			49200	1.27168			49200	0.826664			49200	0.332177			49200	0.744743			49200	0.715005
	49300	0.830924		49300	0.842346			49300	0.786865			49300	1.22219			49300	1.26635			49300	0.82426			49300	0.323878			49300	0.738807			49300	0.71953
	49400	0.830633		49400	0.847173			49400	0.787892			49400	1.22331			49400	1.2636			49400	0.827658			49400	0.324803			49400	0.732349			49400	0.71604
	49500	0.83043		49500	0.849241			49500	0.784928			49500	1.21988			49500	1.25258			49500	0.828691			49500	0.31262			49500	0.718853			49500	0.72031
	49600	0.830377		49600	0.848226			49600	0.783031			49600	1.2288			49600	1.24761			49600	0.822599			49600	0.312041			49600	0.71104			49600	0.727786
	49700	0.826067		49700	0.852837			49700	0.782058			49700	1.2311			49700	1.24426			49700	0.828233			49700	0.318483			49700	0.70488			49700	0.741934
	49800	0.828573		49800	0.851808			49800	0.783467			49800	1.24102			49800	1.25143			49800	0.824339			49800	0.303787			49800	0.709007			49800	0.745142
	49900	0.823697		49900	0.852903			49900	0.783968			49900	1.24456			49900	1.24878			49900	0.825951			49900	0.301719			49900	0.698086			49900	0.740698
	50000	0.827664		50000	0.85157			50000	0.789159			50000	1.24015			50000	1.24501			50000	0.830212			50000	0.303639			50000	0.695998			50000	0.742804
	50100	0.82931		50100	0.854649			50100	0.784466			50100	1.25097			50100	1.25322			50100	0.833631			50100	0.302042			50100	0.70262			50100	0.750459
	50200	0.824708		50200	0.849127			50200	0.780921			50200	1.25392			50200	1.25296			50200	0.839678			50200	0.316787			50200	0.699328			50200	0.745247
	50300	0.826192		50300	0.842962			50300	0.778061			50300	1.26004			50300	1.26652			50300	0.837347			50300	0.316427			50300	0.701491			50300	0.75811
	50400	0.827676		50400	0.842613			50400	0.78012			50400	1.26363			50400	1.27202			50400	0.839722			50400	0.315009			50400	0.70612			50400	0.75345
	50500	0.825842		50500	0.838157			50500	0.780031			50500	1.25483			50500	1.26808			50500	0.844119			50500	0.315473			50500	0.716424			50500	0.745992
	50600	0.835357		50600	0.839001			50600	0.779482			50600	1.25996			50600	1.25951			50600	0.845697			50600	0.305203			50600	0.722309			50600	0.748701
	50700	0.833874		50700	0.841471			50700	0.769353			50700	1.25867			50700	1.25749			50700	0.843868			50700	0.320429			50700	0.71844			50700	0.750387
	50800	0.838121		50800	0.838506			50800	0.766596			50800	1.25601			50800	1.25673			50800	0.843783			50800	0.329349			50800	0.715852			50800	0.752991
	50900	0.839862		50900	0.838252			50900	0.765944			50900	1.25443			50900	1.25983			50900	0.838349			50900	0.32687			50900	0.720179			50900	0.765892
	51000	0.83689		51000	0.835031			51000	0.77225			51000	1.24389			51000	1.25242			51000	0.832947			51000	0.333432			51000	0.728517			51000	0.765892
	51100	0.836643		51100	0.835991			51100	0.774907			51100	1.23931			51100	1.25278			51100	0.827056			51100	0.327581			51100	0.730256			51100	0.776139
	51200	0.83138		51200	0.835334			51200	0.776398			51200	1.22266			51200	1.24575			51200	0.824913			51200	0.326696			51200	0.727254			51200	0.774398
	51300	0.832764		51300	0.831738			51300	0.776605			51300	1.22535			51300	1.23856			51300	0.822903			51300	0.323884			51300	0.740378			51300	0.774066
	51400	0.83815		51400	0.832812			51400	0.778881			51400	1.22329			51400	1.24591			51400	0.821017			51400	0.312683			51400	0.736921			51400	0.778606
	51500	0.836857		51500	0.824418			51500	0.785724			51500	1.21876			51500	1.24586			51500	0.813657			51500	0.31918			51500	0.743073			51500	0.764693
	51600	0.841191		51600	0.819417			51600	0.79074			51600	1.2168			51600	1.25675			51600	0.818244			51600	0.308159			51600	0.748631			51600	0.765766
	51700	0.839429		51700	0.821841			51700	0.792268			51700	1.21659			51700	1.26127			51700	0.819327			51700	0.297907			51700	0.758526			51700	0.768675
	51800	0.833846		51800	0.825813			51800	0.786957			51800	1.20965			51800	1.26915			51800	0.817777			51800	0.2973			51800	0.759806			51800	0.758403
	51900	0.82976		51900	0.828152			51900	0.785398			51900	1.19597			51900	1.27672			51900	0.817522			51900	0.290121			51900	0.752876			51900	0.745577
	52000	0.833853		52000	0.835611			52000	0.780984			52000	1.1985			52000	1.28517			52000	0.813597			52000	0.290396			52000	0.754062			52000	0.736442
	52100	0.838393		52100	0.832166			52100	0.780501			52100	1.20926			52100	1.29068			52100	0.813591			52100	0.290489			52100	0.760758			52100	0.738819
	52200	0.83761		52200	0.829356			52200	0.777708			52200	1.20158			52200	1.29305			52200	0.813493			52200	0.294434			52200	0.760467			52200	0.750154
	52300	0.832747		52300	0.834477			52300	0.777091			52300	1.19945			52300	1.29934			52300	0.817049			52300	0.30553			52300	0.74773			52300	0.753386
	52400	0.833161		52400	0.836293			52400	0.771988			52400	1.19576			52400	1.30975			52400	0.820446			52400	0.313852			52400	0.734869			52400	0.753976
	52500	0.819947		52500	0.841674			52500	0.768158			52500	1.19398			52500	1.30358			52500	0.820911			52500	0.312928			52500	0.730983			52500	0.748125
	52600	0.820986		52600	0.837644			52600	0.769612			52600	1.19988			52600	1.29901			52600	0.823003			52600	0.321246			52600	0.729644			52600	0.756958
	52700	0.82512		52700	0.827777			52700	0.777626			52700	1.20407			52700	1.29738			52700	0.826678			52700	0.324098			52700	0.729092			52700	0.752913
	52800	0.824199		52800	0.819623			52800	0.782685			52800	1.22101			52800	1.29365			52800	0.824461			52800	0.323977			52800	0.730894			52800	0.757599
	52900	0.820474		52900	0.813669			52900	0.79048			52900	1.22743			52900	1.29408			52900	0.830111			52900	0.329117			52900	0.734767			52900	0.764871
	53000	0.813587		53000	0.816798			53000	0.787429			53000	1.22628			53000	1.29305			53000	0.834716			53000	0.334178			53000	0.728926			53000	0.762308
	53100	0.813909		53100	0.821893			53100	0.78868			53100	1.22939			53100	1.2967			53100	0.8307			53100	0.337076			53100	0.735073			53100	0.762461
	53200	0.813101		53200	0.81402			53200	0.784637			53200	1.2316			53200	1.28574			53200	0.829783			53200	0.339906			53200	0.744136			53200	0.753995
	53300	0.81463		53300	0.817549			53300	0.784055			53300	1.22821			53300	1.28508			53300	0.83193			53300	0.331542			53300	0.746026			53300	0.762273
	53400	0.820128		53400	0.811802			53400	0.790687			53400	1.22702			53400	1.27407			53400	0.834012			53400	0.341167			53400	0.74707			53400	0.760729
	53500	0.81816		53500	0.812734			53500	0.787857			53500	1.21827			53500	1.28547			53500	0.829331			53500	0.342561			53500	0.744388			53500	0.761253
	53600	0.821821		53600	0.820411			53600	0.780162			53600	1.22979			53600	1.28908			53600	0.829369			53600	0.342412			53600	0.734702			53600	0.765053
	53700	0.828864		53700	0.824783			53700	0.776022			53700	1.21478			53700	1.28726			53700	0.831348			53700	0.347688			53700	0.742426			53700	0.757604
	53800	0.827812		53800	0.826912			53800	0.770139			53800	1.21291			53800	1.28508			53800	0.830116			53800	0.344334			53800	0.736748			53800	0.752219
	53900	0.829641		53900	0.82737			53900	0.76956			53900	1.21216			53900	1.28442			53900	0.82967			53900	0.341148			53900	0.742128			53900	0.749049
	54000	0.822826		54000	0.825941			54000	0.773387			54000	1.21427			54000	1.28139			54000	0.832792			54000	0.343999			54000	0.73384			54000	0.745716
	54100	0.824076		54100	0.829716			54100	0.777569			54100	1.21648			54100	1.28016			54100	0.832494			54100	0.342298			54100	0.734718			54100	0.750655
	54200	0.815622		54200	0.831052			54200	0.773265			54200	1.22036			54200	1.27611			54200	0.8274			54200	0.341357			54200	0.737474			54200	0.74764
	54300	0.818221		54300	0.82852			54300	0.777165			54300	1.22042			54300	1.28221			54300	0.821519			54300	0.340413			54300	0.728168			54300	0.755662
	54400	0.823466		54400	0.833609			54400	0.776249			54400	1.22635			54400	1.2794			54400	0.819778			54400	0.338124			54400	0.721736			54400	0.741373
	54500	0.81773		54500	0.827537			54500	0.777916			54500	1.21793			54500	1.27179			54500	0.821959			54500	0.337499			54500	0.723059			54500	0.739047
	54600	0.814689		54600	0.826403			54600	0.782694			54600	1.23317			54600	1.27199			54600	0.823947			54600	0.329134			54600	0.70993			54600	0.747856
	54700	0.819044		54700	0.82439			54700	0.780977			54700	1.23539			54700	1.26402			54700	0.825329			54700	0.327429			54700	0.70834			54700	0.751958
	54800	0.821044		54800	0.821729			54800	0.785197			54800	1.23768			54800	1.25867			54800	0.827203			54800	0.325812			54800	0.701266			54800	0.747367
	54900	0.820872		54900	0.82493			54900	0.783359			54900	1.23761			54900	1.25099			54900	0.829118			54900	0.313112			54900	0.700169			54900	0.742277
	55000	0.820736		55000	0.827729			55000	0.782177			55000	1.23708			55000	1.24962			55000	0.831659			55000	0.313816			55000	0.69222			55000	0.748084
	55100	0.826174		55100	0.824689			55100	0.784245			55100	1.24256			55100	1.2425			55100	0.831227			55100	0.314387			55100	0.698003			55100	0.74494
	55200	0.828578		55200	0.834976			55200	0.782211			55200	1.2474			55200	1.23832			55200	0.838597			55200	0.310976			55200	0.705296			55200	0.741123
	55300	0.818193		55300	0.836062			55300	0.770804			55300	1.24821			55300	1.23382			55300	0.846261			55300	0.309602			55300	0.715637			55300	0.751429
	55400	0.81457		55400	0.843089			55400	0.771213			55400	1.24902			55400	1.22205			55400	0.840927			55400	0.31301			55400	0.725517			55400	0.759593
	55500	0.818354		55500	0.842462			55500	0.77383			55500	1.24765			55500	1.21817			55500	0.843553			55500	0.315627			55500	0.724312			55500	0.765351
	55600	0.823287		55600	0.845059			55600	0.774779			55600	1.23775			55600	1.22076			55600	0.845719			55600	0.318424			55600	0.725534			55600	0.767271
	55700	0.821368		55700	0.849984			55700	0.774448			55700	1.23247			55700	1.21033			55700	0.835507			55700	0.320486			55700	0.729091			55700	0.767704
	55800	0.820144		55800	0.84756			55800	0.776676			55800	1.22458			55800	1.20736			55800	0.836806			55800	0.330361			55800	0.730366			55800	0.768497
	55900	0.82127		55900	0.846849			55900	0.781677			55900	1.22578			55900	1.20731			55900	0.838014			55900	0.329971			55900	0.737908			55900	0.766785
	56000	0.817537		56000	0.849406			56000	0.786048			56000	1.22632			56000	1.21006			56000	0.844152			56000	0.324943			56000	0.728393			56000	0.765193
	56100	0.815173		56100	0.847918			56100	0.782748			56100	1.21981			56100	1.21237			56100	0.846588			56100	0.323042			56100	0.721268			56100	0.773671
	56200	0.820371		56200	0.843554			56200	0.798079			56200	1.2188			56200	1.2116			56200	0.839656			56200	0.327148			56200	0.721208			56200	0.770677
	56300	0.821306		56300	0.838363			56300	0.802004			56300	1.21638			56300	1.23721			56300	0.844011			56300	0.320464			56300	0.722436			56300	0.756547
	56400	0.812913		56400	0.839878			56400	0.79083			56400	1.20719			56400	1.23171			56400	0.84221			56400	0.327139			56400	0.733753			56400	0.751997
	56500	0.802816		56500	0.840791			56500	0.791045			56500	1.20967			56500	1.22951			56500	0.835146			56500	0.329879			56500	0.744224			56500	0.747928
	56600	0.802844		56600	0.843436			56600	0.784831			56600	1.20648			56600	1.24018			56600	0.841272			56600	0.324167			56600	0.745831			56600	0.754732
	56700	0.806634		56700	0.842243			56700	0.780927			56700	1.21398			56700	1.26231			56700	0.839558			56700	0.321202			56700	0.741941			56700	0.755496
	56800	0.808747		56800	0.845011			56800	0.781572			56800	1.21489			56800	1.26875			56800	0.837214			56800	0.321596			56800	0.735672			56800	0.763281
	56900	0.815083		56900	0.844892			56900	0.782686			56900	1.21497			56900	1.27756			56900	0.835546			56900	0.321092			56900	0.734221			56900	0.780518
	57000	0.814723		57000	0.846824			57000	0.783684			57000	1.21317			57000	1.27914			57000	0.82867			57000	0.330528			57000	0.738734			57000	0.775572
	57100	0.808909		57100	0.842367			57100	0.781959			57100	1.21658			57100	1.27771			57100	0.831887			57100	0.326439			57100	0.72867			57100	0.774828
	57200	0.810592		57200	0.844116			57200	0.778882			57200	1.22064			57200	1.25718			57200	0.830234			57200	0.329042			57200	0.715439			57200	0.778438
	57300	0.810044		57300	0.843854			57300	0.784245			57300	1.22523			57300	1.26171			57300	0.828948			57300	0.328466			57300	0.70648			57300	0.782654
	57400	0.815618		57400	0.835374			57400	0.789572			57400	1.22639			57400	1.26511			57400	0.834143			57400	0.327678			57400	0.698083			57400	0.784516
	57500	0.819689		57500	0.832236			57500	0.797217			57500	1.2372			57500	1.25487			57500	0.837277			57500	0.338032			57500	0.699121			57500	0.783482
	57600	0.827449		57600	0.83286			57600	0.797422			57600	1.24115			57600	1.24434			57600	0.830828			57600	0.338259			57600	0.707783			57600	0.784018
	57700	0.828061		57700	0.828591			57700	0.79542			57700	1.24507			57700	1.24141			57700	0.834862			57700	0.333657			57700	0.719538			57700	0.776906
	57800	0.825051		57800	0.822467			57800	0.795128			57800	1.24618			57800	1.23306			57800	0.828052			57800	0.338398			57800	0.722454			57800	0.759508
	57900	0.82557		57900	0.817377			57900	0.797299			57900	1.24984			57900	1.23806			57900	0.829831			57900	0.335462			57900	0.726884			57900	0.810395
	58000	0.835153		58000	0.821667			58000	0.800711			58000	1.24192			58000	1.23924			58000	0.832083			58000	0.335328			58000	0.729982			58000	0.85895
	58100	0.842202		58100	0.822136			58100	0.804028			58100	1.24733			58100	1.252			58100	0.835301			58100	0.335737			58100	0.741909			58100	0.912215
	58200	0.855228		58200	0.823146			58200	0.80505			58200	1.24601			58200	1.26517			58200	0.834641			58200	0.329284			58200	0.746981			58200	0.947177
	58300	0.852867		58300	0.82963			58300	0.806529			58300	1.24917			58300	1.26605			58300	0.830363			58300	0.325179			58300	0.755156			58300	0.999019
	58400	0.8437		58400	0.832313			58400	0.807858			58400	1.24324			58400	1.27751			58400	0.827087			58400	0.323228			58400	0.759124			58400	1.05245
	58500	0.831981		58500	0.832126			58500	0.810145			58500	1.24178			58500	1.27206			58500	0.834438			58500	0.322161			58500	0.754534			58500	1.0965
	58600	0.8327		58600	0.821348			58600	0.80318			58600	1.24263			58600	1.27771			58600	0.834998			58600	0.329184			58600	0.745528			58600	1.15239
	58700	0.83146		58700	0.828658			58700	0.801319			58700	1.24083			58700	1.27739			58700	0.843622			58700	0.330607			58700	0.751059			58700	1.20023
	58800	0.835769		58800	0.825422			58800	0.799268			58800	1.24557			58800	1.26436			58800	0.842938			58800	0.330098			58800	0.745963			58800	1.19984
	58900	0.831919		58900	0.831223			58900	0.792356			58900	1.25223			58900	1.26517			58900	0.842559			58900	0.334559			58900	0.757554			58900	1.19812
	59000	0.8263		59000	0.825821			59000	0.781097			59000	1.25267			59000	1.25645			59000	0.837832			59000	0.33308			59000	0.753784			59000	1.19376
	59100	0.819704		59100	0.822334			59100	0.782711			59100	1.26006			59100	1.2457			59100	0.839086			59100	0.338002			59100	0.755844			59100	1.20494
	59200	0.815526		59200	0.816781			59200	0.778461			59200	1.25533			59200	1.24466			59200	0.841451			59200	0.340989			59200	0.753663			59200	1.20669
	59300	0.821542		59300	0.812369			59300	0.776364			59300	1.25358			59300	1.23978			59300	0.845658			59300	0.34069			59300	0.753709			59300	1.20483
	59400	0.825714		59400	0.808557			59400	0.777789			59400	1.25738			59400	1.24924			59400	0.847433			59400	0.341668			59400	0.749948			59400	1.21713
	59500	0.826668		59500	0.816616			59500	0.781965			59500	1.24815			59500	1.23586			59500	0.842991			59500	0.340703			59500	0.746372			59500	1.21376
	59600	0.83346		59600	0.807306			59600	0.778568			59600	1.2426			59600	1.23527			59600	0.844086			59600	0.341046			59600	0.743172			59600	1.22254
	59700	0.827194		59700	0.805746			59700	0.779192			59700	1.23626			59700	1.24319			59700	0.845952			59700	0.334064			59700	0.750789			59700	1.22741
	59800	0.825056		59800	0.79821			59800	0.781459			59800	1.23823			59800	1.23973			59800	0.84861			59800	0.332031			59800	0.743009			59800	1.23273
	59900	0.822882		59900	0.80192			59900	0.790834			59900	1.23534			59900	1.24798			59900	0.854827			59900	0.330078			59900	0.736921			59900	1.22504
	60000	0.825802		60000	0.805817			60000	0.787743			60000	1.23301			60000	1.25161			60000	0.857298			60000	0.32664			60000	0.72907			60000	1.22224
	60100	0.825698		60100	0.809957			60100	0.786239			60100	1.23547			60100	1.24926			60100	0.858013			60100	0.329581			60100	0.724466			60100	1.22517
	60200	0.82746		60200	0.809118			60200	0.786982			60200	1.23733			60200	1.24872			60200	0.85089			60200	0.325247			60200	0.712628			60200	1.22844
	60300	0.826793		60300	0.8108			60300	0.788214			60300	1.23264			60300	1.24514			60300	0.855252			60300	0.324326			60300	0.71859			60300	1.2252
	60400	0.827906		60400	0.811629			60400	0.787385			60400	1.23354			60400	1.25505			60400	0.861692			60400	0.323622			60400	0.729606			60400	1.22489
	60500	0.823752		60500	0.819352			60500	0.787569			60500	1.24045			60500	1.2524			60500	0.857451			60500	0.318491			60500	0.735277			60500	1.22134
	60600	0.824906		60600	0.819372			60600	0.786498			60600	1.23185			60600	1.25157			60600	0.854394			60600	0.325193			60600	0.731151			60600	1.21936
	60700	0.824333		60700	0.826126			60700	0.788352			60700	1.22907			60700	1.2541			60700	0.852776			60700	0.324292			60700	0.74194			60700	1.2193
	60800	0.827583		60800	0.824464			60800	0.790257			60800	1.22615			60800	1.25035			60800	0.846498			60800	0.324087			60800	0.747984			60800	1.23932
	60900	0.82456		60900	0.821651			60900	0.793403			60900	1.21257			60900	1.2497			60900	0.841927			60900	0.326078			60900	0.755657			60900	1.2381
	61000	0.825629		61000	0.820632			61000	0.795277			61000	1.21265			61000	1.25529			61000	0.847323			61000	0.318597			61000	0.758311			61000	1.2344
	61100	0.826194		61100	0.819542			61100	0.792885			61100	1.21631			61100	1.25788			61100	0.851671			61100	0.324321			61100	0.760261			61100	1.22876
	61200	0.824887		61200	0.824973			61200	0.789736			61200	1.22392			61200	1.25818			61200	0.846463			61200	0.326909			61200	0.757953			61200	1.23284
	61300	0.824529		61300	0.832491			61300	0.79187			61300	1.22142			61300	1.2577			61300	0.843797			61300	0.331048			61300	0.755757			61300	1.23331
	61400	0.819354		61400	0.834171			61400	0.794883			61400	1.22601			61400	1.26292			61400	0.847894			61400	0.3388			61400	0.755139			61400	1.23494
	61500	0.815637		61500	0.841383			61500	0.799508			61500	1.24068			61500	1.26191			61500	0.852774			61500	0.339824			61500	0.753311			61500	1.23155
	61600	0.823297		61600	0.841074			61600	0.803261			61600	1.2464			61600	1.26389			61600	0.84951			61600	0.338936			61600	0.736339			61600	1.23252
	61700	0.827141		61700	0.845587			61700	0.796307			61700	1.24522			61700	1.26123			61700	0.855937			61700	0.344204			61700	0.742853			61700	1.23064
	61800	0.828719		61800	0.844297			61800	0.79801			61800	1.25493			61800	1.26079			61800	0.858167			61800	0.344636			61800	0.741031			61800	1.23263
	61900	0.829682		61900	0.85365			61900	0.799002			61900	1.25495			61900	1.25768			61900	0.855458			61900	0.346626			61900	0.734454			61900	1.22079
	62000	0.831059		62000	0.851226			62000	0.794574			62000	1.25178			62000	1.25487			62000	0.857092			62000	0.342603			62000	0.737962			62000	1.21054
	62100	0.830137		62100	0.850441			62100	0.788972			62100	1.25085			62100	1.2616			62100	0.855164			62100	0.342503			62100	0.728331			62100	1.2013
	62200	0.818669		62200	0.842738			62200	0.780722			62200	1.25312			62200	1.25802			62200	0.852957			62200	0.337436			62200	0.723978			62200	1.19039
	62300	0.824828		62300	0.842046			62300	0.774942			62300	1.24494			62300	1.25636			62300	0.851852			62300	0.339334			62300	0.717972			62300	1.18662
	62400	0.826717		62400	0.836116			62400	0.767957			62400	1.23763			62400	1.25344			62400	0.853159			62400	0.330866			62400	0.718796			62400	1.18007
	62500	0.825257		62500	0.831021			62500	0.767372			62500	1.23211			62500	1.25374			62500	0.852941			62500	0.330814			62500	0.730266			62500	1.15986
	62600	0.819724		62600	0.825926			62600	0.767533			62600	1.24821			62600	1.25652			62600	0.854578			62600	0.328706			62600	0.724816			62600	1.15423
	62700	0.818918		62700	0.83065			62700	0.762072			62700	1.23697			62700	1.25544			62700	0.853873			62700	0.329037			62700	0.72732			62700	1.14958
	62800	0.814199		62800	0.82567			62800	0.764175			62800	1.23899			62800	1.25806			62800	0.852887			62800	0.329474			62800	0.728446			62800	1.14751
	62900	0.811666		62900	0.837719			62900	0.769757			62900	1.24107			62900	1.26221			62900	0.847429			62900	0.329244			62900	0.73317			62900	1.16504
	63000	0.815837		63000	0.837339			63000	0.7694			63000	1.23402			63000	1.25195			63000	0.846239			63000	0.333523			63000	0.743941			63000	1.17538
	63100	0.826933		63100	0.838547			63100	0.780112			63100	1.2348			63100	1.25468			63100	0.842128			63100	0.331831			63100	0.744479			63100	1.18585
	63200	0.833859		63200	0.835216			63200	0.785246			63200	1.23925			63200	1.25463			63200	0.837176			63200	0.327036			63200	0.735947			63200	1.18577
	63300	0.834258		63300	0.840799			63300	0.7886			63300	1.24418			63300	1.26287			63300	0.835127			63300	0.325179			63300	0.735532			63300	1.18789
	63400	0.831454		63400	0.839797			63400	0.784422			63400	1.2383			63400	1.26447			63400	0.83645			63400	0.322707			63400	0.730636			63400	1.20946
	63500	0.831779		63500	0.847044			63500	0.794413			63500	1.22786			63500	1.26841			63500	0.834888			63500	0.328842			63500	0.738133			63500	1.21745
	63600	0.832201		63600	0.849823			63600	0.799815			63600	1.24445			63600	1.26816			63600	0.835996			63600	0.330996			63600	0.73301			63600	1.21713
	63700	0.838444		63700	0.848143			63700	0.794937			63700	1.24554			63700	1.26853			63700	0.836299			63700	0.338097			63700	0.738677			63700	1.23684
	63800	0.838859		63800	0.840679			63800	0.795467			63800	1.24019			63800	1.26701			63800	0.834849			63800	0.340394			63800	0.738898			63800	1.23656
	63900	0.834682		63900	0.84161			63900	0.801656			63900	1.23916			63900	1.27348			63900	0.839549			63900	0.332846			63900	0.745061			63900	1.23322
	64000	0.83374		64000	0.842279			64000	0.801141			64000	1.2444			64000	1.2725			64000	0.844581			64000	0.334384			64000	0.743054			64000	1.22743
	64100	0.827401		64100	0.846128			64100	0.799331			64100	1.24042			64100	1.27658			64100	0.846366			64100	0.338076			64100	0.753229			64100	1.23752
	64200	0.834374		64200	0.848212			64200	0.794072			64200	1.24379			64200	1.26906			64200	0.842			64200	0.337599			64200	0.753834			64200	1.24265
	64300	0.828643		64300	0.844197			64300	0.79454			64300	1.24636			64300	1.26691			64300	0.841017			64300	0.345902			64300	0.75535			64300	1.23683
	64400	0.826279		64400	0.839646			64400	0.787618			64400	1.24444			64400	1.25978			64400	0.83769			64400	0.342362			64400	0.744764			64400	1.23264
	64500	0.812477		64500	0.831466			64500	0.781369			64500	1.24372			64500	1.25643			64500	0.834153			64500	0.335813			64500	0.749984			64500	1.24301
	64600	0.814767		64600	0.83075			64600	0.779438			64600	1.24335			64600	1.25249			64600	0.824583			64600	0.329066			64600	0.753579			64600	1.24302
	64700	0.810098		64700	0.828096			64700	0.775633			64700	1.2512			64700	1.24333			64700	0.823161			64700	0.33134			64700	0.745648			64700	1.24142
	64800	0.815208		64800	0.82616			64800	0.772433			64800	1.24537			64800	1.24511			64800	0.823163			64800	0.330313			64800	0.742482			64800	1.24035
	64900	0.80933		64900	0.826017			64900	0.769443			64900	1.24424			64900	1.24875			64900	0.819928			64900	0.332228			64900	0.753808			64900	1.25087
	65000	0.805793		65000	0.81977			65000	0.76953			65000	1.24239			65000	1.24819			65000	0.825352			65000	0.328734			65000	0.751171			65000	1.24207
	65100	0.799691		65100	0.817377			65100	0.772355			65100	1.23656			65100	1.24794			65100	0.822281			65100	0.333167			65100	0.752032			65100	1.24229
	65200	0.813622		65200	0.829028			65200	0.769396			65200	1.23491			65200	1.24773			65200	0.825907			65200	0.324589			65200	0.756999			65200	1.24708
	65300	0.814232		65300	0.829422			65300	0.774316			65300	1.23221			65300	1.2492			65300	0.819122			65300	0.325108			65300	0.761094			65300	1.24097
	65400	0.830518		65400	0.828306			65400	0.771646			65400	1.23073			65400	1.25613			65400	0.822143			65400	0.330481			65400	0.746458			65400	1.24254
	65500	0.826241		65500	0.831033			65500	0.770406			65500	1.22976			65500	1.26033			65500	0.828754			65500	0.329172			65500	0.735696			65500	1.23672
	65600	0.823082		65600	0.837377			65600	0.77403			65600	1.21847			65600	1.27791			65600	0.83763			65600	0.326536			65600	0.739571			65600	1.23894
	65700	0.824623		65700	0.835577			65700	0.778303			65700	1.22607			65700	1.27588			65700	0.83389			65700	0.325162			65700	0.731406			65700	1.24129
	65800	0.825636		65800	0.834834			65800	0.781543			65800	1.21859			65800	1.27443			65800	0.839149			65800	0.323757			65800	0.718103			65800	1.23806
	65900	0.818361		65900	0.845482			65900	0.786867			65900	1.22733			65900	1.26911			65900	0.832104			65900	0.322763			65900	0.716987			65900	1.24033
	66000	0.815627		66000	0.845603			66000	0.792173			66000	1.23071			66000	1.27093			66000	0.838968			66000	0.328262			66000	0.711607			66000	1.2399
	66100	0.807297		66100	0.843714			66100	0.792659			66100	1.22891			66100	1.268			66100	0.836736			66100	0.334098			66100	0.708968			66100	1.23389
	66200	0.808958		66200	0.843709			66200	0.790993			66200	1.22391			66200	1.26963			66200	0.837058			66200	0.329346			66200	0.703887			66200	1.24177
	66300	0.808808		66300	0.852067			66300	0.798704			66300	1.21493			66300	1.27175			66300	0.832174			66300	0.33126			66300	0.713389			66300	1.24074
	66400	0.809276		66400	0.850734			66400	0.798544			66400	1.20936			66400	1.26601			66400	0.834658			66400	0.341108			66400	0.721819			66400	1.24428
	66500	0.819154		66500	0.846354			66500	0.802167			66500	1.21384			66500	1.26919			66500	0.834311			66500	0.343886			66500	0.720213			66500	1.24274
	66600	0.819062		66600	0.847438			66600	0.802531			66600	1.21321			66600	1.27025			66600	0.833239			66600	0.34628			66600	0.729554			66600	1.24156
	66700	0.827083		66700	0.849454			66700	0.797293			66700	1.21115			66700	1.26769			66700	0.825299			66700	0.346738			66700	0.736636			66700	1.23321
	66800	0.83597		66800	0.844079			66800	0.795906			66800	1.20492			66800	1.26738			66800	0.82904			66800	0.347239			66800	0.740072			66800	1.2293
	66900	0.83349		66900	0.840433			66900	0.799604			66900	1.20335			66900	1.26921			66900	0.825577			66900	0.344081			66900	0.746196			66900	1.22734
	67000	0.835733		67000	0.831857			67000	0.808618			67000	1.20751			67000	1.27088			67000	0.828939			67000	0.340961			67000	0.747639			67000	1.2329
	67100	0.836694		67100	0.834448			67100	0.81433			67100	1.2014			67100	1.27806			67100	0.841046			67100	0.347713			67100	0.751181			67100	1.23384
	67200	0.827496		67200	0.832389			67200	0.809656			67200	1.20614			67200	1.27403			67200	0.842556			67200	0.34721			67200	0.749387			67200	1.2291
	67300	0.83333		67300	0.831469			67300	0.812514			67300	1.20668			67300	1.28296			67300	0.839792			67300	0.339749			67300	0.737621			67300	1.22585
	67400	0.83195		67400	0.833833			67400	0.808411			67400	1.21012			67400	1.26721			67400	0.83517			67400	0.337971			67400	0.743293			67400	1.22777
	67500	0.83024		67500	0.836402			67500	0.808319			67500	1.22103			67500	1.26606			67500	0.835947			67500	0.339877			67500	0.739279			67500	1.21626
	67600	0.826249		67600	0.840376			67600	0.806344			67600	1.23024			67600	1.26629			67600	0.839143			67600	0.333904			67600	0.738799			67600	1.21842
	67700	0.827904		67700	0.838476			67700	0.803135			67700	1.23117			67700	1.26697			67700	0.83761			67700	0.336646			67700	0.739518			67700	1.21043
	67800	0.834064		67800	0.841473			67800	0.798941			67800	1.22975			67800	1.2681			67800	0.834189			67800	0.335241			67800	0.7283			67800	1.20583
	67900	0.828546		67900	0.847146			67900	0.792623			67900	1.23072			67900	1.26639			67900	0.826906			67900	0.332013			67900	0.724753			67900	1.21176
	68000	0.823249		68000	0.844817			68000	0.784892			68000	1.23849			68000	1.26166			68000	0.819247			68000	0.327862			68000	0.727217			68000	1.20401
	68100	0.825207		68100	0.840794			68100	0.784884			68100	1.23845			68100	1.25362			68100	0.821554			68100	0.323497			68100	0.734479			68100	1.20725
	68200	0.822668		68200	0.837074			68200	0.785413			68200	1.24133			68200	1.24639			68200	0.818592			68200	0.32408			68200	0.74628			68200	1.19864
	68300	0.819567		68300	0.834808			68300	0.782354			68300	1.24446			68300	1.25806			68300	0.818364			68300	0.321916			68300	0.74679			68300	1.18859
	68400	0.821844		68400	0.834671			68400	0.770914			68400	1.22723			68400	1.25482			68400	0.817981			68400	0.320972			68400	0.753489			68400	1.19644
	68500	0.823508		68500	0.829053			68500	0.770611			68500	1.21733			68500	1.25444			68500	0.817014			68500	0.324768			68500	0.752831			68500	1.19364
	68600	0.818231		68600	0.828008			68600	0.773582			68600	1.22403			68600	1.25238			68600	0.819836			68600	0.319599			68600	0.754186			68600	1.19906
	68700	0.820116		68700	0.828427			68700	0.77148			68700	1.22511			68700	1.2505			68700	0.820059			68700	0.31948			68700	0.768863			68700	1.19689
	68800	0.824418		68800	0.824941			68800	0.773388			68800	1.22448			68800	1.24722			68800	0.815496			68800	0.324234			68800	0.776117			68800	1.17642
	68900	0.83168		68900	0.824354			68900	0.769955			68900	1.22935			68900	1.23841			68900	0.814704			68900	0.323426			68900	0.776442			68900	1.17619
	69000	0.829011		69000	0.8245			69000	0.77358			69000	1.22475			69000	1.25056			69000	0.818531			69000	0.323133			69000	0.775964			69000	1.17072
	69100	0.832189		69100	0.825199			69100	0.770262			69100	1.21229			69100	1.25495			69100	0.822658			69100	0.321816			69100	0.77206			69100	1.18008
	69200	0.83304		69200	0.830239			69200	0.768724			69200	1.20631			69200	1.24822			69200	0.827006			69200	0.31611			69200	0.761991			69200	1.18333
	69300	0.832813		69300	0.824647			69300	0.777414			69300	1.20368			69300	1.24343			69300	0.82854			69300	0.320826			69300	0.758276			69300	1.17771
	69400	0.826523		69400	0.82138			69400	0.782568			69400	1.20538			69400	1.24734			69400	0.828646			69400	0.31626			69400	0.757989			69400	1.18704
	69500	0.827179		69500	0.823242			69500	0.778007			69500	1.20145			69500	1.25203			69500	0.82397			69500	0.318159			69500	0.757212			69500	1.19991
	69600	0.826194		69600	0.823784			69600	0.776626			69600	1.20838			69600	1.25665			69600	0.833321			69600	0.318411			69600	0.757876			69600	1.20722
	69700	0.830218		69700	0.82954			69700	0.775659			69700	1.20489			69700	1.25938			69700	0.843448			69700	0.323877			69700	0.75344			69700	1.21541
	69800	0.824636		69800	0.835023			69800	0.78114			69800	1.2043			69800	1.27246			69800	0.847536			69800	0.320856			69800	0.755123			69800	1.22218
	69900	0.830741		69900	0.834243			69900	0.780095			69900	1.21172			69900	1.26022			69900	0.84358			69900	0.327781			69900	0.752864			69900	1.22659
	70000	0.823362		70000	0.835048			70000	0.787664			70000	1.21961			70000	1.25468			70000	0.838154			70000	0.32834			70000	0.757819			70000	1.2271
	70100	0.822386		70100	0.834884			70100	0.787745			70100	1.21928			70100	1.25252			70100	0.840419			70100	0.334611			70100	0.761709			70100	1.22587
	70200	0.82204		70200	0.837368			70200	0.788461			70200	1.2268			70200	1.25328			70200	0.838449			70200	0.331818			70200	0.762761			70200	1.22874
	70300	0.828702		70300	0.842446			70300	0.782742			70300	1.21964			70300	1.24375			70300	0.839052			70300	0.332323			70300	0.765302			70300	1.22485
	70400	0.83514		70400	0.847502			70400	0.784014			70400	1.22363			70400	1.24859			70400	0.837184			70400	0.336448			70400	0.757304			70400	1.21979
	70500	0.836542		70500	0.849052			70500	0.785347			70500	1.2174			70500	1.23676			70500	0.831732			70500	0.335521			70500	0.756644			70500	1.22023
	70600	0.831542		70600	0.848781			70600	0.783731			70600	1.21564			70600	1.2297			70600	0.825331			70600	0.325918			70600	0.757658			70600	1.22939
	70700	0.834117		70700	0.835263			70700	0.778489			70700	1.21531			70700	1.2178			70700	0.821943			70700	0.334689			70700	0.755522			70700	1.22093
	70800	0.834391		70800	0.841739			70800	0.783249			70800	1.22248			70800	1.22156			70800	0.815976			70800	0.328729			70800	0.759658			70800	1.21488
	70900	0.830521		70900	0.84477			70900	0.774653			70900	1.22382			70900	1.22523			70900	0.820717			70900	0.327939			70900	0.752893			70900	1.21692
	71000	0.832219		71000	0.840762			71000	0.781666			71000	1.22798			71000	1.22613			71000	0.813868			71000	0.336806			71000	0.756723			71000	1.21971
	71100	0.835281		71100	0.83791			71100	0.779132			71100	1.22859			71100	1.22486			71100	0.815253			71100	0.331167			71100	0.73904			71100	1.22289
	71200	0.830926		71200	0.836667			71200	0.785368			71200	1.24319			71200	1.22516			71200	0.816462			71200	0.335304			71200	0.738777			71200	1.22384
	71300	0.826726		71300	0.830302			71300	0.782461			71300	1.23499			71300	1.22469			71300	0.828109			71300	0.329424			71300	0.742051			71300	1.2237
	71400	0.820729		71400	0.82883			71400	0.775478			71400	1.2323			71400	1.23358			71400	0.829684			71400	0.332993			71400	0.732009			71400	1.22504
	71500	0.818743		71500	0.827722			71500	0.77278			71500	1.23563			71500	1.22997			71500	0.83191			71500	0.340651			71500	0.730376			71500	1.21992
	71600	0.817122		71600	0.836602			71600	0.775253			71600	1.23558			71600	1.23562			71600	0.832288			71600	0.336666			71600	0.729844			71600	1.22355
	71700	0.819354		71700	0.834513			71700	0.76545			71700	1.22447			71700	1.24965			71700	0.83679			71700	0.346884			71700	0.724238			71700	1.22636
	71800	0.822422		71800	0.829267			71800	0.762998			71800	1.22739			71800	1.25622			71800	0.835388			71800	0.35012			71800	0.733372			71800	1.22507
	71900	0.818403		71900	0.825731			71900	0.761639			71900	1.22649			71900	1.25639			71900	0.837833			71900	0.347667			71900	0.7368			71900	1.22617
	72000	0.811563		72000	0.828993			72000	0.755652			72000	1.22075			72000	1.2697			72000	0.837691			72000	0.357162			72000	0.746374			72000	1.22332
	72100	0.814157		72100	0.82888			72100	0.754011			72100	1.21775			72100	1.28328			72100	0.839481			72100	0.362047			72100	0.745456			72100	1.22796
	72200	0.816481		72200	0.826187			72200	0.757482			72200	1.22182			72200	1.27783			72200	0.836569			72200	0.366398			72200	0.753043			72200	1.22401
	72300	0.819623		72300	0.821512			72300	0.765422			72300	1.22762			72300	1.28332			72300	0.835547			72300	0.369144			72300	0.755099			72300	1.22094
	72400	0.822257		72400	0.820857			72400	0.767064			72400	1.23218			72400	1.29175			72400	0.839376			72400	0.364276			72400	0.757837			72400	1.22788
	72500	0.828144		72500	0.819524			72500	0.763163			72500	1.23944			72500	1.29018			72500	0.839206			72500	0.368487			72500	0.756602			72500	1.23413
	72600	0.822501		72600	0.814198			72600	0.76882			72600	1.24106			72600	1.27973			72600	0.843897			72600	0.35902			72600	0.756472			72600	1.23932
	72700	0.828788		72700	0.817911			72700	0.77861			72700	1.24417			72700	1.26598			72700	0.851204			72700	0.363734			72700	0.754938			72700	1.24416
	72800	0.836007		72800	0.823693			72800	0.772004			72800	1.24733			72800	1.26815			72800	0.856149			72800	0.360969			72800	0.747924			72800	1.24546
	72900	0.829713		72900	0.827629			72900	0.777746			72900	1.25281			72900	1.25971			72900	0.855954			72900	0.360203			72900	0.747739			72900	1.2462
	73000	0.831316		73000	0.831988			73000	0.782514			73000	1.24775			73000	1.25046			73000	0.85103			73000	0.359644			73000	0.738137			73000	1.24898
	73100	0.829511		73100	0.836546			73100	0.783752			73100	1.25458			73100	1.25148			73100	0.845966			73100	0.364746			73100	0.719812			73100	1.24952
	73200	0.825752		73200	0.835786			73200	0.777764			73200	1.25538			73200	1.24247			73200	0.85009			73200	0.358513			73200	0.726321			73200	1.24965
	73300	0.826091		73300	0.838843			73300	0.779011			73300	1.25475			73300	1.24943			73300	0.848926			73300	0.362883			73300	0.725321			73300	1.24865
	73400	0.8182		73400	0.83806			73400	0.785859			73400	1.24473			73400	1.25588			73400	0.850467			73400	0.359948			73400	0.728479			73400	1.24113
	73500	0.822558		73500	0.843919			73500	0.788836			73500	1.24753			73500	1.26073			73500	0.84545			73500	0.361714			73500	0.7368			73500	1.24244
	73600	0.822881		73600	0.843869			73600	0.786167			73600	1.24531			73600	1.26948			73600	0.833883			73600	0.35307			73600	0.737536			73600	1.23653
	73700	0.81659		73700	0.842639			73700	0.7924			73700	1.24781			73700	1.27144			73700	0.833478			73700	0.350658			73700	0.737699			73700	1.22975
	73800	0.827292		73800	0.842592			73800	0.799154			73800	1.24821			73800	1.27642			73800	0.838018			73800	0.353099			73800	0.742808			73800	1.23182
	73900	0.826987		73900	0.838776			73900	0.793369			73900	1.25516			73900	1.28471			73900	0.843308			73900	0.347443			73900	0.743396			73900	1.22514
	74000	0.822114		74000	0.840241			74000	0.790173			74000	1.24632			74000	1.29203			74000	0.845203			74000	0.343792			74000	0.761521			74000	1.23247
	74100	0.828551		74100	0.841274			74100	0.796813			74100	1.24721			74100	1.2912			74100	0.843094			74100	0.349823			74100	0.759717			74100	1.24321
	74200	0.826707		74200	0.832694			74200	0.80099			74200	1.23957			74200	1.28903			74200	0.845856			74200	0.351474			74200	0.756788			74200	1.24056
	74300	0.834748		74300	0.840167			74300	0.797745			74300	1.24261			74300	1.29123			74300	0.845044			74300	0.349507			74300	0.760628			74300	1.24478
	74400	0.835219		74400	0.834352			74400	0.796376			74400	1.24296			74400	1.29463			74400	0.853571			74400	0.347366			74400	0.755504			74400	1.24267
	74500	0.833658		74500	0.836681			74500	0.80203			74500	1.24028			74500	1.29457			74500	0.864866			74500	0.35342			74500	0.74101			74500	1.24171
	74600	0.839287		74600	0.836577			74600	0.798324			74600	1.23253			74600	1.29036			74600	0.868197			74600	0.358088			74600	0.746709			74600	1.24341
	74700	0.835877		74700	0.835433			74700	0.791921			74700	1.22494			74700	1.28511			74700	0.861207			74700	0.354851			74700	0.747998			74700	1.24738
	74800	0.831727		74800	0.830309			74800	0.791755			74800	1.22384			74800	1.28259			74800	0.857103			74800	0.356164			74800	0.762692			74800	1.25243
	74900	0.832029		74900	0.825712			74900	0.794822			74900	1.2308			74900	1.28323			74900	0.85265			74900	0.354252			74900	0.759374			74900	1.24459
	75000	0.833139		75000	0.82855			75000	0.789024			75000	1.22641			75000	1.28289			75000	0.849762			75000	0.343981			75000	0.761882			75000	1.24229
	75100	0.841348		75100	0.830911			75100	0.785132			75100	1.22433			75100	1.27245			75100	0.845911			75100	0.343907			75100	0.764312			75100	1.23441
	75200	0.835439		75200	0.822501			75200	0.781527			75200	1.22286			75200	1.26063			75200	0.844317			75200	0.340161			75200	0.746391			75200	1.2406
	75300	0.824173		75300	0.823929			75300	0.777348			75300	1.22025			75300	1.24441			75300	0.835504			75300	0.341718			75300	0.750301			75300	1.23439
	75400	0.814738		75400	0.81933			75400	0.773627			75400	1.2232			75400	1.23476			75400	0.831499			75400	0.336191			75400	0.758869			75400	1.23667
	75500	0.810762		75500	0.818949			75500	0.770738			75500	1.22621			75500	1.23372			75500	0.828814			75500	0.328426			75500	0.754457			75500	1.24161
	75600	0.809988		75600	0.817331			75600	0.773798			75600	1.2308			75600	1.23542			75600	0.833682			75600	0.330131			75600	0.754402			75600	1.22431
	75700	0.807474		75700	0.817426			75700	0.774819			75700	1.23154			75700	1.21793			75700	0.831867			75700	0.331778			75700	0.746472			75700	1.21998
	75800	0.813281		75800	0.826072			75800	0.776641			75800	1.23176			75800	1.20502			75800	0.829781			75800	0.326993			75800	0.74127			75800	1.22454
	75900	0.814804		75900	0.82865			75900	0.775658			75900	1.23887			75900	1.1991			75900	0.828833			75900	0.339887			75900	0.737729			75900	1.2212
	76000	0.804673		76000	0.82983			76000	0.775589			76000	1.24873			76000	1.22383			76000	0.82121			76000	0.3289			76000	0.73629			76000	1.22764
	76100	0.807097		76100	0.833703			76100	0.781794			76100	1.24677			76100	1.23236			76100	0.820361			76100	0.335884			76100	0.753747			76100	1.20839
	76200	0.815823		76200	0.830429			76200	0.781697			76200	1.253			76200	1.25042			76200	0.822962			76200	0.337061			76200	0.747107			76200	1.21396
	76300	0.824724		76300	0.833138			76300	0.779557			76300	1.26035			76300	1.26594			76300	0.822372			76300	0.338031			76300	0.743022			76300	1.21296
	76400	0.816694		76400	0.830866			76400	0.77865			76400	1.26418			76400	1.27342			76400	0.814852			76400	0.342217			76400	0.737363			76400	1.21157
	76500	0.81901		76500	0.829942			76500	0.780755			76500	1.27219			76500	1.28193			76500	0.814319			76500	0.332336			76500	0.726497			76500	1.215
	76600	0.82502		76600	0.835154			76600	0.787239			76600	1.26946			76600	1.30371			76600	0.819049			76600	0.3257			76600	0.719988			76600	1.21609
	76700	0.821131		76700	0.829641			76700	0.792652			76700	1.26284			76700	1.31684			76700	0.824106			76700	0.328134			76700	0.727463			76700	1.2085
	76800	0.813809		76800	0.828386			76800	0.794462			76800	1.25609			76800	1.33615			76800	0.829263			76800	0.318688			76800	0.725162			76800	1.19121
	76900	0.817933		76900	0.828632			76900	0.793003			76900	1.25507			76900	1.33042			76900	0.841651			76900	0.322011			76900	0.722107			76900	1.19417
	77000	0.816023		77000	0.82636			77000	0.792733			77000	1.25612			77000	1.33867			77000	0.838398			77000	0.31522			77000	0.722831			77000	1.20294
	77100	0.812757		77100	0.833917			77100	0.797015			77100	1.25647			77100	1.33895			77100	0.839002			77100	0.307389			77100	0.72197			77100	1.20624
	77200	0.812386		77200	0.838636			77200	0.800743			77200	1.25869			77200	1.34163			77200	0.841916			77200	0.305091			77200	0.725042			77200	1.20713
	77300	0.822529		77300	0.840107			77300	0.804784			77300	1.25834			77300	1.34592			77300	0.843397			77300	0.301706			77300	0.732307			77300	1.2091
	77400	0.81646		77400	0.840483			77400	0.804752			77400	1.25163			77400	1.34735			77400	0.839714			77400	0.307263			77400	0.743558			77400	1.21943
	77500	0.811052		77500	0.837242			77500	0.800105			77500	1.25726			77500	1.33896			77500	0.838566			77500	0.310758			77500	0.754953			77500	1.22373
	77600	0.810199		77600	0.832934			77600	0.796338			77600	1.26218			77600	1.33852			77600	0.839336			77600	0.315668			77600	0.755028			77600	1.23231
	77700	0.812617		77700	0.834267			77700	0.797007			77700	1.25375			77700	1.331			77700	0.838026			77700	0.318479			77700	0.75814			77700	1.24778
	77800	0.803991		77800	0.835798			77800	0.800523			77800	1.25101			77800	1.33098			77800	0.831506			77800	0.320628			77800	0.760946			77800	1.24974
	77900	0.80468		77900	0.840333			77900	0.797707			77900	1.25906			77900	1.32062			77900	0.838372			77900	0.328573			77900	0.749224			77900	1.24897
	78000	0.806807		78000	0.836449			78000	0.794431			78000	1.25662			78000	1.30577			78000	0.838406			78000	0.333492			78000	0.754011			78000	1.252
	78100	0.813936		78100	0.83362			78100	0.793444			78100	1.25094			78100	1.29628			78100	0.837807			78100	0.334559			78100	0.756319			78100	1.2481
	78200	0.814293		78200	0.835426			78200	0.795489			78200	1.25163			78200	1.2926			78200	0.840816			78200	0.329856			78200	0.74285			78200	1.24427
	78300	0.819037		78300	0.837922			78300	0.792947			78300	1.26234			78300	1.28039			78300	0.83714			78300	0.330707			78300	0.738968			78300	1.24506
	78400	0.820764		78400	0.842396			78400	0.795021			78400	1.26191			78400	1.27528			78400	0.837047			78400	0.330591			78400	0.734302			78400	1.24375
	78500	0.817824		78500	0.849529			78500	0.790161			78500	1.25337			78500	1.25908			78500	0.835658			78500	0.32689			78500	0.736257			78500	1.2442
	78600	0.821393		78600	0.84644			78600	0.796121			78600	1.26503			78600	1.25713			78600	0.832484			78600	0.32742			78600	0.740946			78600	1.2362
	78700	0.828762		78700	0.846679			78700	0.796146			78700	1.26946			78700	1.24901			78700	0.834743			78700	0.33584			78700	0.741916			78700	1.23505
	78800	0.833768		78800	0.843381			78800	0.797416			78800	1.26481			78800	1.25347			78800	0.84132			78800	0.332057			78800	0.744153			78800	1.24159
	78900	0.834168		78900	0.847304			78900	0.800913			78900	1.27544			78900	1.26731			78900	0.837024			78900	0.336154			78900	0.741908			78900	1.23263
	79000	0.821253		79000	0.844956			79000	0.796566			79000	1.26948			79000	1.26497			79000	0.834654			79000	0.342604			79000	0.735847			79000	1.22973
	79100	0.816223		79100	0.845184			79100	0.795881			79100	1.27399			79100	1.25505			79100	0.834189			79100	0.349148			79100	0.744399			79100	1.23194
	79200	0.816601		79200	0.843713			79200	0.795218			79200	1.27537			79200	1.26079			79200	0.837078			79200	0.345599			79200	0.743478			79200	1.22703
	79300	0.81678		79300	0.846148			79300	0.790145			79300	1.27569			79300	1.27041			79300	0.835686			79300	0.349046			79300	0.739731			79300	1.22801
	79400	0.824516		79400	0.840857			79400	0.794137			79400	1.28413			79400	1.28605			79400	0.839852			79400	0.344384			79400	0.740553			79400	1.22901
	79500	0.827739		79500	0.835621			79500	0.786998			79500	1.28702			79500	1.28353			79500	0.843114			79500	0.344109			79500	0.730377			79500	1.23617
	79600	0.826399		79600	0.833488			79600	0.787477			79600	1.28326			79600	1.2826			79600	0.848244			79600	0.335676			79600	0.727193			79600	1.23065
	79700	0.823411		79700	0.836582			79700	0.787935			79700	1.28805			79700	1.26956			79700	0.844844			79700	0.340096			79700	0.724144			79700	1.22798
	79800	0.823701		79800	0.82958			79800	0.788535			79800	1.28012			79800	1.25698			79800	0.841307			79800	0.335504			79800	0.722224			79800	1.22776
	79900	0.827266		79900	0.831856			79900	0.787471			79900	1.29399			79900	1.25615			79900	0.838198			79900	0.336436			79900	0.72589			79900	1.22774
	80000	0.823579		80000	0.83157			80000	0.789134			80000	1.29487			80000	1.26079			80000	0.841632			80000	0.338424			80000	0.732408			80000	1.2217
	80100	0.823936		80100	0.827614			80100	0.789828			80100	1.28953			80100	1.25425			80100	0.841164			80100	0.339276			80100	0.732487			80100	1.22675
	80200	0.819634		80200	0.824158			80200	0.788144			80200	1.28758			80200	1.25558			80200	0.851903			80200	0.333119			80200	0.735639			80200	1.21415
	80300	0.816247		80300	0.82612			80300	0.785208			80300	1.2856			80300	1.25205			80300	0.848044			80300	0.336677			80300	0.735062			80300	1.21063
	80400	0.807607		80400	0.828377			80400	0.788126			80400	1.28142			80400	1.25981			80400	0.848223			80400	0.330657			80400	0.740814			80400	1.20568
	80500	0.8053		80500	0.824517			80500	0.787217			80500	1.28447			80500	1.26731			80500	0.839082			80500	0.330849			80500	0.744971			80500	1.20822
	80600	0.798466		80600	0.826304			80600	0.783567			80600	1.28218			80600	1.26924			80600	0.834109			80600	0.325218			80600	0.75378			80600	1.21201
	80700	0.791923		80700	0.830814			80700	0.774597			80700	1.28288			80700	1.27474			80700	0.834484			80700	0.324453			80700	0.742301			80700	1.21521
	80800	0.790874		80800	0.822422			80800	0.784392			80800	1.27104			80800	1.28364			80800	0.83832			80800	0.322087			80800	0.737792			80800	1.21435
	80900	0.796559		80900	0.820301			80900	0.781769			80900	1.26124			80900	1.28604			80900	0.832086			80900	0.326597			80900	0.734462			80900	1.21609
	81000	0.791241		81000	0.821103			81000	0.782669			81000	1.25165			81000	1.29455			81000	0.832666			81000	0.333423			81000	0.738653			81000	1.21372
	81100	0.794781		81100	0.817011			81100	0.785829			81100	1.24783			81100	1.27197			81100	0.822289			81100	0.332189			81100	0.729589			81100	1.21592
	81200	0.801453		81200	0.822083			81200	0.784392			81200	1.23654			81200	1.26388			81200	0.824447			81200	0.334886			81200	0.725432			81200	1.21313
	81300	0.805718		81300	0.817076			81300	0.786559			81300	1.2254			81300	1.26361			81300	0.822279			81300	0.343518			81300	0.726142			81300	1.2024
	81400	0.80729		81400	0.824972			81400	0.785848			81400	1.21933			81400	1.24954			81400	0.82754			81400	0.340914			81400	0.725162			81400	1.19555
	81500	0.815727		81500	0.819977			81500	0.790911			81500	1.21759			81500	1.24504			81500	0.838156			81500	0.350142			81500	0.720447			81500	1.18964
	81600	0.818082		81600	0.821178			81600	0.797605			81600	1.21519			81600	1.24419			81600	0.849607			81600	0.356343			81600	0.735811			81600	1.18025
	81700	0.823001		81700	0.824366			81700	0.793576			81700	1.2233			81700	1.2319			81700	0.848216			81700	0.354426			81700	0.739184			81700	1.18479
	81800	0.819961		81800	0.821847			81800	0.793629			81800	1.22278			81800	1.224			81800	0.854501			81800	0.348974			81800	0.735238			81800	1.18787
	81900	0.825713		81900	0.822924			81900	0.790442			81900	1.23109			81900	1.21277			81900	0.856891			81900	0.341047			81900	0.73523			81900	1.19015
	82000	0.82579		82000	0.832042			82000	0.791319			82000	1.23463			82000	1.2231			82000	0.858672			82000	0.35139			82000	0.745301			82000	1.19459
	82100	0.815283		82100	0.829389			82100	0.791213			82100	1.24507			82100	1.21951			82100	0.85649			82100	0.350238			82100	0.737478			82100	1.19789
	82200	0.814164		82200	0.841313			82200	0.790465			82200	1.25816			82200	1.21269			82200	0.855933			82200	0.349626			82200	0.729528			82200	1.21592
	82300	0.809624		82300	0.836612			82300	0.786335			82300	1.26529			82300	1.21352			82300	0.85631			82300	0.35648			82300	0.731408			82300	1.22185
	82400	0.80288		82400	0.833759			82400	0.786719			82400	1.26532			82400	1.21162			82400	0.849137			82400	0.349796			82400	0.731434			82400	1.22123
	82500	0.80974		82500	0.832873			82500	0.780495			82500	1.26251			82500	1.20493			82500	0.846726			82500	0.350454			82500	0.724776			82500	1.22887
	82600	0.811789		82600	0.839734			82600	0.773864			82600	1.26375			82600	1.20561			82600	0.854162			82600	0.349196			82600	0.721943			82600	1.22814
	82700	0.81508		82700	0.843308			82700	0.773059			82700	1.26778			82700	1.20223			82700	0.855051			82700	0.348818			82700	0.725817			82700	1.23324
	82800	0.811454		82800	0.842106			82800	0.772417			82800	1.27156			82800	1.19201			82800	0.859848			82800	0.353492			82800	0.726538			82800	1.2362
	82900	0.810223		82900	0.834737			82900	0.775336			82900	1.27139			82900	1.1943			82900	0.865631			82900	0.354128			82900	0.72375			82900	1.23594
	83000	0.811287		83000	0.832206			83000	0.776027			83000	1.26794			83000	1.1996			83000	0.866891			83000	0.354752			83000	0.731744			83000	1.2408
	83100	0.810181		83100	0.828452			83100	0.772658			83100	1.26415			83100	1.18465			83100	0.873136			83100	0.353972			83100	0.740848			83100	1.23894
	83200	0.8155		83200	0.827821			83200	0.77179			83200	1.25923			83200	1.18254			83200	0.871646			83200	0.351778			83200	0.73316			83200	1.23121
	83300	0.819851		83300	0.833873			83300	0.768913			83300	1.25952			83300	1.18807			83300	0.866908			83300	0.352717			83300	0.734528			83300	1.24152
	83400	0.816984		83400	0.833974			83400	0.771856			83400	1.26536			83400	1.18839			83400	0.865866			83400	0.345514			83400	0.726509			83400	1.24662
	83500	0.815986		83500	0.830307			83500	0.774944			83500	1.25553			83500	1.18951			83500	0.855499			83500	0.34153			83500	0.718149			83500	1.25324
	83600	0.813144		83600	0.824874			83600	0.779716			83600	1.25262			83600	1.19602			83600	0.846437			83600	0.334742			83600	0.710097			83600	1.24846
	83700	0.814281		83700	0.827637			83700	0.784231			83700	1.25031			83700	1.20984			83700	0.844544			83700	0.337299			83700	0.705033			83700	1.24436
	83800	0.818497		83800	0.832803			83800	0.782333			83800	1.257			83800	1.21083			83800	0.837952			83800	0.325518			83800	0.701416			83800	1.25005
	83900	0.825754		83900	0.831718			83900	0.782514			83900	1.26336			83900	1.21809			83900	0.835509			83900	0.328266			83900	0.69855			83900	1.25022
	84000	0.829856		84000	0.82915			84000	0.785138			84000	1.27104			84000	1.22533			84000	0.83127			84000	0.326611			84000	0.697833			84000	1.25184
	84100	0.83481		84100	0.829937			84100	0.786317			84100	1.26961			84100	1.22026			84100	0.83117			84100	0.323997			84100	0.700324			84100	1.26136
	84200	0.831838		84200	0.822221			84200	0.782331			84200	1.25367			84200	1.21705			84200	0.828702			84200	0.318268			84200	0.69251			84200	1.25596
	84300	0.835197		84300	0.818129			84300	0.780025			84300	1.24718			84300	1.21889			84300	0.827852			84300	0.320001			84300	0.702101			84300	1.24761
	84400	0.827764		84400	0.815283			84400	0.780548			84400	1.26019			84400	1.2205			84400	0.835821			84400	0.327042			84400	0.716647			84400	1.23532
	84500	0.834126		84500	0.816136			84500	0.777192			84500	1.25956			84500	1.22428			84500	0.841469			84500	0.333257			84500	0.721379			84500	1.23462
	84600	0.83832		84600	0.818917			84600	0.773868			84600	1.26105			84600	1.22881			84600	0.838709			84600	0.329544			84600	0.722133			84600	1.2309
	84700	0.832706		84700	0.821566			84700	0.780532			84700	1.25799			84700	1.23157			84700	0.838722			84700	0.334054			84700	0.72798			84700	1.23022
	84800	0.833693		84800	0.818794			84800	0.780332			84800	1.26211			84800	1.22475			84800	0.841108			84800	0.329133			84800	0.722242			84800	1.22775
	84900	0.832183		84900	0.822334			84900	0.783417			84900	1.25188			84900	1.24334			84900	0.840076			84900	0.334544			84900	0.718331			84900	1.22613
	85000	0.831717		85000	0.828148			85000	0.787929			85000	1.25384			85000	1.26346			85000	0.83699			85000	0.341402			85000	0.726726			85000	1.22457
	85100	0.8357		85100	0.831972			85100	0.788083			85100	1.27468			85100	1.28097			85100	0.842743			85100	0.34538			85100	0.737641			85100	1.22895
	85200	0.83362		85200	0.836803			85200	0.794129			85200	1.27815			85200	1.28281			85200	0.842063			85200	0.348768			85200	0.742504			85200	1.23761
	85300	0.838793		85300	0.839806			85300	0.791728			85300	1.26535			85300	1.28502			85300	0.838467			85300	0.34369			85300	0.740171			85300	1.24494
	85400	0.833722		85400	0.837428			85400	0.799541			85400	1.26846			85400	1.28829			85400	0.83896			85400	0.34824			85400	0.746309			85400	1.23688
	85500	0.823089		85500	0.834673			85500	0.797287			85500	1.26356			85500	1.29038			85500	0.841617			85500	0.34984			85500	0.738883			85500	1.24226
	85600	0.826481		85600	0.831542			85600	0.787916			85600	1.26304			85600	1.29538			85600	0.843671			85600	0.35895			85600	0.740401			85600	1.23865
	85700	0.819407		85700	0.827574			85700	0.793893			85700	1.25523			85700	1.29842			85700	0.844004			85700	0.357851			85700	0.752083			85700	1.23941
	85800	0.815702		85800	0.828819			85800	0.791635			85800	1.2601			85800	1.28432			85800	0.850208			85800	0.355416			85800	0.753037			85800	1.2395
	85900	0.804977		85900	0.825281			85900	0.791576			85900	1.2599			85900	1.27276			85900	0.854979			85900	0.352177			85900	0.74222			85900	1.24011
	86000	0.805852		86000	0.82608			86000	0.797399			86000	1.25261			86000	1.25999			86000	0.85884			86000	0.351874			86000	0.74173			86000	1.23799
	86100	0.80852		86100	0.824612			86100	0.796988			86100	1.24624			86100	1.26012			86100	0.863897			86100	0.35188			86100	0.738037			86100	1.24031
	86200	0.802043		86200	0.821861			86200	0.80173			86200	1.24394			86200	1.26327			86200	0.863621			86200	0.356972			86200	0.74146			86200	1.2376
	86300	0.803941		86300	0.828233			86300	0.793087			86300	1.2451			86300	1.26461			86300	0.866388			86300	0.353854			86300	0.73466			86300	1.24895
	86400	0.806441		86400	0.823981			86400	0.795825			86400	1.24328			86400	1.26082			86400	0.863507			86400	0.355972			86400	0.730244			86400	1.24957
	86500	0.805673		86500	0.826639			86500	0.796933			86500	1.23501			86500	1.25507			86500	0.858313			86500	0.356258			86500	0.731119			86500	1.24949
	86600	0.808947		86600	0.835727			86600	0.796472			86600	1.23147			86600	1.25423			86600	0.856973			86600	0.358691			86600	0.732702			86600	1.23943
	86700	0.810074		86700	0.835643			86700	0.799206			86700	1.23287			86700	1.26215			86700	0.851963			86700	0.360716			86700	0.732317			86700	1.24444
	86800	0.821729		86800	0.829279			86800	0.79503			86800	1.23701			86800	1.26855			86800	0.849433			86800	0.358191			86800	0.738476			86800	1.24397
	86900	0.815804		86900	0.830437			86900	0.801925			86900	1.23797			86900	1.27041			86900	0.847427			86900	0.363102			86900	0.736857			86900	1.23631
	87000	0.810529		87000	0.83205			87000	0.806931			87000	1.24032			87000	1.27063			87000	0.843281			87000	0.362471			87000	0.740403			87000	1.23054
	87100	0.811542		87100	0.833037			87100	0.808441			87100	1.2579			87100	1.26828			87100	0.84911			87100	0.360062			87100	0.739026			87100	1.23514
	87200	0.810833		87200	0.835541			87200	0.813815			87200	1.2532			87200	1.26039			87200	0.84777			87200	0.360008			87200	0.744298			87200	1.22867
	87300	0.814312		87300	0.842027			87300	0.816525			87300	1.24824			87300	1.2561			87300	0.841953			87300	0.357297			87300	0.754592			87300	1.22536
	87400	0.818734		87400	0.839109			87400	0.816776			87400	1.25579			87400	1.2611			87400	0.847203			87400	0.349633			87400	0.749484			87400	1.22471
	87500	0.817091		87500	0.836899			87500	0.810359			87500	1.25746			87500	1.26259			87500	0.847652			87500	0.351821			87500	0.737473			87500	1.22813
	87600	0.81656		87600	0.841082			87600	0.80831			87600	1.24725			87600	1.26095			87600	0.845866			87600	0.349393			87600	0.730969			87600	1.22138
	87700	0.808047		87700	0.843646			87700	0.814061			87700	1.24776			87700	1.26022			87700	0.846091			87700	0.349934			87700	0.730574			87700	1.22325
	87800	0.806498		87800	0.839622			87800	0.809178			87800	1.23942			87800	1.25811			87800	0.845073			87800	0.346801			87800	0.730907			87800	1.22495
	87900	0.803711		87900	0.842748			87900	0.798455			87900	1.23353			87900	1.26236			87900	0.84636			87900	0.34417			87900	0.722796			87900	1.22077
	88000	0.806327		88000	0.849879			88000	0.799047			88000	1.22366			88000	1.25716			88000	0.84067			88000	0.343361			88000	0.720881			88000	1.21362
	88100	0.806397		88100	0.845802			88100	0.799911			88100	1.22246			88100	1.26616			88100	0.841797			88100	0.332313			88100	0.718013			88100	1.22315
	88200	0.806857		88200	0.84152			88200	0.797908			88200	1.22654			88200	1.26605			88200	0.854499			88200	0.330092			88200	0.722438			88200	1.21886
	88300	0.807441		88300	0.844073			88300	0.7996			88300	1.22137			88300	1.26168			88300	0.8549			88300	0.333483			88300	0.723403			88300	1.21005
	88400	0.812363		88400	0.851434			88400	0.8034			88400	1.22264			88400	1.26532			88400	0.858832			88400	0.32691			88400	0.724766			88400	1.20014
	88500	0.812097		88500	0.850284			88500	0.800369			88500	1.23469			88500	1.25919			88500	0.860467			88500	0.329879			88500	0.729827			88500	1.18417
	88600	0.81334		88600	0.849142			88600	0.798926			88600	1.23119			88600	1.25032			88600	0.862599			88600	0.331174			88600	0.734702			88600	1.18426
	88700	0.814473		88700	0.854182			88700	0.795345			88700	1.22954			88700	1.25148			88700	0.85981			88700	0.328856			88700	0.737122			88700	1.18143
	88800	0.818763		88800	0.853231			88800	0.798933			88800	1.24023			88800	1.25498			88800	0.861296			88800	0.329172			88800	0.752408			88800	1.18418
	88900	0.818762		88900	0.853864			88900	0.79801			88900	1.23332			88900	1.25794			88900	0.863757			88900	0.332468			88900	0.75056			88900	1.18681
	89000	0.819396		89000	0.856907			89000	0.792392			89000	1.23301			89000	1.25364			89000	0.863951			89000	0.339618			89000	0.755508			89000	1.179
	89100	0.818052		89100	0.862186			89100	0.796349			89100	1.23503			89100	1.25314			89100	0.85954			89100	0.328569			89100	0.762202			89100	1.17559
	89200	0.814968		89200	0.859552			89200	0.797187			89200	1.23725			89200	1.24854			89200	0.857862			89200	0.32521			89200	0.764601			89200	1.18397
	89300	0.802906		89300	0.856032			89300	0.803981			89300	1.23473			89300	1.24691			89300	0.85804			89300	0.328111			89300	0.763123			89300	1.1959
	89400	0.800457		89400	0.850683			89400	0.806735			89400	1.23442			89400	1.23926			89400	0.860412			89400	0.318344			89400	0.764439			89400	1.21353
	89500	0.804616		89500	0.859076			89500	0.803561			89500	1.23006			89500	1.25263			89500	0.857892			89500	0.316147			89500	0.757888			89500	1.20965
	89600	0.801747		89600	0.856066			89600	0.812519			89600	1.23818			89600	1.25342			89600	0.866817			89600	0.314366			89600	0.762299			89600	1.22058
	89700	0.799858		89700	0.853774			89700	0.819962			89700	1.23408			89700	1.2448			89700	0.858758			89700	0.309743			89700	0.754542			89700	1.21983
	89800	0.803829		89800	0.844983			89800	0.820654			89800	1.23541			89800	1.24892			89800	0.854629			89800	0.307114			89800	0.762801			89800	1.22041
	89900	0.806672		89900	0.843726			89900	0.823405			89900	1.23534			89900	1.24412			89900	0.853357			89900	0.311851			89900	0.759936			89900	1.22422
	90000	0.804943		90000	0.841358			90000	0.821173			90000	1.23239			90000	1.24373			90000	0.853623			90000	0.322703			90000	0.752088			90000	1.2309
	90100	0.805589		90100	0.841487			90100	0.819858			90100	1.2327			90100	1.25191			90100	0.847667			90100	0.314254			90100	0.756691			90100	1.23209
	90200	0.811289		90200	0.842011			90200	0.819465			90200	1.23174			90200	1.25532			90200	0.846788			90200	0.320844			90200	0.769428			90200	1.22059
	90300	0.81331		90300	0.839501			90300	0.823558			90300	1.23214			90300	1.27551			90300	0.846946			90300	0.328702			90300	0.773007			90300	1.21522
	90400	0.808496		90400	0.831404			90400	0.82464			90400	1.24182			90400	1.27254			90400	0.850908			90400	0.329378			90400	0.765711			90400	1.20926
	90500	0.812202		90500	0.832157			90500	0.816574			90500	1.24929			90500	1.28073			90500	0.840457			90500	0.334247			90500	0.765687			90500	1.20236
	90600	0.813168		90600	0.833747			90600	0.811006			90600	1.24999			90600	1.28282			90600	0.846688			90600	0.341892			90600	0.761692			90600	1.19843
	90700	0.806281		90700	0.833909			90700	0.807636			90700	1.25778			90700	1.27874			90700	0.845973			90700	0.343288			90700	0.74292			90700	1.20304
	90800	0.798333		90800	0.835234			90800	0.80718			90800	1.26457			90800	1.27709			90800	0.849256			90800	0.340403			90800	0.736379			90800	1.19742
	90900	0.800714		90900	0.830951			90900	0.804713			90900	1.26018			90900	1.27965			90900	0.846738			90900	0.339822			90900	0.726623			90900	1.20789
	91000	0.798212		91000	0.827031			91000	0.806839			91000	1.25051			91000	1.27123			91000	0.848079			91000	0.350841			91000	0.724343			91000	1.21212
	91100	0.80215		91100	0.822851			91100	0.805056			91100	1.255			91100	1.25807			91100	0.846453			91100	0.345876			91100	0.714997			91100	1.2233
	91200	0.803459		91200	0.821733			91200	0.80315			91200	1.25032			91200	1.24815			91200	0.843162			91200	0.347346			91200	0.714716			91200	1.22545
	91300	0.812462		91300	0.830232			91300	0.80569			91300	1.24464			91300	1.23725			91300	0.840467			91300	0.354964			91300	0.714479			91300	1.22541
	91400	0.812996		91400	0.829922			91400	0.805979			91400	1.23566			91400	1.21881			91400	0.84296			91400	0.352908			91400	0.719581			91400	1.21672
	91500	0.815506		91500	0.829041			91500	0.806647			91500	1.23788			91500	1.2129			91500	0.837651			91500	0.353518			91500	0.718581			91500	1.22951
	91600	0.82054		91600	0.828973			91600	0.813027			91600	1.22794			91600	1.20828			91600	0.838818			91600	0.349937			91600	0.740754			91600	1.22695
	91700	0.824948		91700	0.82472			91700	0.814297			91700	1.23468			91700	1.20673			91700	0.833163			91700	0.34544			91700	0.753271			91700	1.23327
	91800	0.828589		91800	0.829994			91800	0.815059			91800	1.23565			91800	1.20161			91800	0.832464			91800	0.351434			91800	0.762822			91800	1.2277
	91900	0.831819		91900	0.832212			91900	0.814737			91900	1.24692			91900	1.20223			91900	0.839569			91900	0.35517			91900	0.765411			91900	1.22323
	92000	0.829267		92000	0.838531			92000	0.810483			92000	1.24846			92000	1.21816			92000	0.838148			92000	0.359758			92000	0.765817			92000	1.22281
	92100	0.827814		92100	0.841928			92100	0.807951			92100	1.24438			92100	1.21418			92100	0.841037			92100	0.351187			92100	0.76325			92100	1.22481
	92200	0.827002		92200	0.834842			92200	0.812251			92200	1.24536			92200	1.2115			92200	0.843171			92200	0.340432			92200	0.77361			92200	1.22991
	92300	0.833202		92300	0.833543			92300	0.812259			92300	1.24401			92300	1.22139			92300	0.847767			92300	0.343422			92300	0.763144			92300	1.23578
	92400	0.829322		92400	0.834027			92400	0.812178			92400	1.24442			92400	1.21818			92400	0.851179			92400	0.343958			92400	0.7628			92400	1.22353
	92500	0.828227		92500	0.84013			92500	0.80856			92500	1.23199			92500	1.21732			92500	0.853187			92500	0.352763			92500	0.749237			92500	1.22374
	92600	0.828954		92600	0.844743			92600	0.805073			92600	1.21911			92600	1.22287			92600	0.85296			92600	0.360102			92600	0.741318			92600	1.22014
	92700	0.822352		92700	0.84114			92700	0.80774			92700	1.22511			92700	1.22084			92700	0.859886			92700	0.363519			92700	0.739138			92700	1.22122
	92800	0.821214		92800	0.838226			92800	0.80832			92800	1.21907			92800	1.22371			92800	0.857141			92800	0.362068			92800	0.723627			92800	1.21549
	92900	0.821527		92900	0.827231			92900	0.804507			92900	1.21936			92900	1.20683			92900	0.859807			92900	0.362681			92900	0.728568			92900	1.22425
	93000	0.821489		93000	0.821109			93000	0.803411			93000	1.22356			93000	1.20348			93000	0.859547			93000	0.369689			93000	0.729629			93000	1.21905
	93100	0.815473		93100	0.821377			93100	0.793758			93100	1.2261			93100	1.20565			93100	0.859456			93100	0.37835			93100	0.726306			93100	1.22563
	93200	0.807392		93200	0.821636			93200	0.791061			93200	1.22907			93200	1.1972			93200	0.856167			93200	0.381107			93200	0.72632			93200	1.22954
	93300	0.808453		93300	0.819989			93300	0.792122			93300	1.21928			93300	1.19555			93300	0.855888			93300	0.379082			93300	0.730152			93300	1.23041
	93400	0.809096		93400	0.816538			93400	0.785549			93400	1.23605			93400	1.1907			93400	0.854787			93400	0.377394			93400	0.735528			93400	1.23175
	93500	0.806309		93500	0.82004			93500	0.786275			93500	1.23855			93500	1.18528			93500	0.861669			93500	0.373819			93500	0.742219			93500	1.22154
	93600	0.804244		93600	0.814003			93600	0.783094			93600	1.24887			93600	1.18623			93600	0.857418			93600	0.358904			93600	0.741297			93600	1.21003
	93700	0.802582		93700	0.814618			93700	0.78252			93700	1.25455			93700	1.18153			93700	0.852801			93700	0.354316			93700	0.750754			93700	1.20996
	93800	0.800198		93800	0.819056			93800	0.77873			93800	1.25167			93800	1.182			93800	0.846898			93800	0.344681			93800	0.748283			93800	1.19655
	93900	0.798729		93900	0.825773			93900	0.779882			93900	1.24481			93900	1.18352			93900	0.848984			93900	0.340798			93900	0.745639			93900	1.20628
	94000	0.801313		94000	0.823863			94000	0.782198			94000	1.24366			94000	1.18555			94000	0.848834			94000	0.339309			94000	0.749834			94000	1.20265
	94100	0.802713		94100	0.820637			94100	0.786231			94100	1.24531			94100	1.18783			94100	0.841487			94100	0.339194			94100	0.75109			94100	1.20673
	94200	0.798883		94200	0.824749			94200	0.784219			94200	1.25935			94200	1.19191			94200	0.839279			94200	0.338937			94200	0.745049			94200	1.20608
	94300	0.799406		94300	0.820181			94300	0.783494			94300	1.25607			94300	1.19613			94300	0.837944			94300	0.334658			94300	0.74243			94300	1.20371
	94400	0.804363		94400	0.809953			94400	0.782468			94400	1.25372			94400	1.19606			94400	0.831199			94400	0.339027			94400	0.743819			94400	1.21488
	94500	0.811306		94500	0.818066			94500	0.782998			94500	1.23849			94500	1.19699			94500	0.832991			94500	0.345308			94500	0.747042			94500	1.20996
	94600	0.814458		94600	0.824109			94600	0.780595			94600	1.23817			94600	1.20203			94600	0.834991			94600	0.353628			94600	0.748104			94600	1.20744
	94700	0.81643		94700	0.822906			94700	0.788812			94700	1.23947			94700	1.19843			94700	0.841124			94700	0.361642			94700	0.745401			94700	1.21107
	94800	0.814786		94800	0.821863			94800	0.793316			94800	1.23835			94800	1.19875			94800	0.838593			94800	0.36288			94800	0.744106			94800	1.20362
	94900	0.811064		94900	0.829012			94900	0.790189			94900	1.23784			94900	1.19584			94900	0.835243			94900	0.355324			94900	0.736286			94900	1.19945
	95000	0.812018		95000	0.828614			95000	0.788253			95000	1.23747			95000	1.18917			95000	0.846079			95000	0.3467			95000	0.729421			95000	1.1906
	95100	0.814587		95100	0.824416			95100	0.78623			95100	1.23049			95100	1.19131			95100	0.849876			95100	0.344096			95100	0.737549			95100	1.18441
	95200	0.812807		95200	0.823946			95200	0.785688			95200	1.22913			95200	1.18865			95200	0.855032			95200	0.340727			95200	0.742972			95200	1.1831
	95300	0.805729		95300	0.829632			95300	0.784479			95300	1.23181			95300	1.17697			95300	0.85284			95300	0.340842			95300	0.739314			95300	1.18239
	95400	0.800988		95400	0.833268			95400	0.786247			95400	1.23862			95400	1.16284			95400	0.849583			95400	0.338034			95400	0.730917			95400	1.19259
	95500	0.798987		95500	0.831997			95500	0.783114			95500	1.24114			95500	1.16089			95500	0.847692			95500	0.326879			95500	0.731294			95500	1.20982
	95600	0.792078		95600	0.83369			95600	0.777086			95600	1.22839			95600	1.16162			95600	0.844148			95600	0.324854			95600	0.732982			95600	1.20505
	95700	0.794203		95700	0.833964			95700	0.768118			95700	1.23704			95700	1.16149			95700	0.844216			95700	0.325967			95700	0.732858			95700	1.20164
	95800	0.791984		95800	0.831147			95800	0.772624			95800	1.23609			95800	1.15773			95800	0.846368			95800	0.331142			95800	0.735449			95800	1.20528
	95900	0.794199		95900	0.841086			95900	0.773782			95900	1.2352			95900	1.16471			95900	0.842944			95900	0.336006			95900	0.731489			95900	1.20538
	96000	0.799107		96000	0.842784			96000	0.776847			96000	1.24036			96000	1.16513			96000	0.839332			96000	0.335583			96000	0.730762			96000	1.21343
	96100	0.794556		96100	0.848992			96100	0.781405			96100	1.24572			96100	1.16555			96100	0.834163			96100	0.342736			96100	0.725417			96100	1.21806
	96200	0.804823		96200	0.84467			96200	0.786675			96200	1.25365			96200	1.16917			96200	0.835967			96200	0.337482			96200	0.727459			96200	1.21794
	96300	0.803474		96300	0.840703			96300	0.781544			96300	1.25314			96300	1.17772			96300	0.831494			96300	0.337452			96300	0.732318			96300	1.22101
	96400	0.804788		96400	0.83669			96400	0.783944			96400	1.24785			96400	1.17935			96400	0.839459			96400	0.342582			96400	0.736269			96400	1.21005
	96500	0.810314		96500	0.830762			96500	0.786204			96500	1.25815			96500	1.19767			96500	0.844908			96500	0.34451			96500	0.736443			96500	1.20741
	96600	0.809991		96600	0.831643			96600	0.789702			96600	1.26783			96600	1.20159			96600	0.842017			96600	0.348009			96600	0.737171			96600	1.20399
	96700	0.808621		96700	0.834353			96700	0.790581			96700	1.27681			96700	1.2203			96700	0.840007			96700	0.343992			96700	0.744054			96700	1.1983
	96800	0.805162		96800	0.834227			96800	0.794441			96800	1.27498			96800	1.2183			96800	0.842617			96800	0.342771			96800	0.751688			96800	1.19754
	96900	0.80044		96900	0.832408			96900	0.788611			96900	1.26623			96900	1.21912			96900	0.84692			96900	0.349554			96900	0.744174			96900	1.19245
	97000	0.804456		97000	0.827329			97000	0.788452			97000	1.27091			97000	1.2192			97000	0.848007			97000	0.342848			97000	0.744617			97000	1.19452
	97100	0.797418		97100	0.826183			97100	0.782738			97100	1.2699			97100	1.22676			97100	0.851322			97100	0.342157			97100	0.738529			97100	1.19596
	97200	0.796446		97200	0.819756			97200	0.787299			97200	1.2682			97200	1.2383			97200	0.855914			97200	0.349503			97200	0.745016			97200	1.19235
	97300	0.795362		97300	0.814456			97300	0.790071			97300	1.26983			97300	1.23274			97300	0.852299			97300	0.350073			97300	0.740427			97300	1.19102
	97400	0.796553		97400	0.820977			97400	0.791447			97400	1.26152			97400	1.21675			97400	0.849048			97400	0.343751			97400	0.740964			97400	1.20287
	97500	0.794327		97500	0.81634			97500	0.792435			97500	1.25518			97500	1.20884			97500	0.851993			97500	0.333411			97500	0.744203			97500	1.21551
	97600	0.798474		97600	0.804907			97600	0.791355			97600	1.23647			97600	1.19843			97600	0.850072			97600	0.337239			97600	0.742226			97600	1.21725
	97700	0.800398		97700	0.798537			97700	0.785295			97700	1.23677			97700	1.19847			97700	0.849309			97700	0.330576			97700	0.740782			97700	1.21971
	97800	0.799006		97800	0.792531			97800	0.790228			97800	1.24349			97800	1.1984			97800	0.84821			97800	0.324136			97800	0.744172			97800	1.22818
	97900	0.797183		97900	0.795183			97900	0.790696			97900	1.23815			97900	1.20642			97900	0.846012			97900	0.320497			97900	0.747199			97900	1.22543
	98000	0.793369		98000	0.799911			98000	0.792527			98000	1.23012			98000	1.20485			98000	0.838883			98000	0.330527			98000	0.746876			98000	1.22436
	98100	0.792531		98100	0.808002			98100	0.789823			98100	1.22895			98100	1.19775			98100	0.838173			98100	0.327741			98100	0.745887			98100	1.22096
	98200	0.785479		98200	0.816479			98200	0.783254			98200	1.22276			98200	1.19629			98200	0.836793			98200	0.325017			98200	0.745318			98200	1.22287
	98300	0.786674		98300	0.814819			98300	0.790096			98300	1.23061			98300	1.19218			98300	0.834022			98300	0.32751			98300	0.747314			98300	1.2197
	98400	0.794168		98400	0.812314			98400	0.787526			98400	1.22523			98400	1.19701			98400	0.83239			98400	0.334572			98400	0.741401			98400	1.20513
	98500	0.797082		98500	0.817631			98500	0.775604			98500	1.23189			98500	1.20178			98500	0.836031			98500	0.33178			98500	0.737823			98500	1.20797
	98600	0.796716		98600	0.81812			98600	0.777177			98600	1.23204			98600	1.20248			98600	0.833108			98600	0.337458			98600	0.73983			98600	1.20689
	98700	0.80118		98700	0.829251			98700	0.777504			98700	1.22822			98700	1.20413			98700	0.82737			98700	0.329554			98700	0.740817			98700	1.20283
	98800	0.80295		98800	0.82998			98800	0.778422			98800	1.22547			98800	1.19982			98800	0.829544			98800	0.339634			98800	0.73715			98800	1.19741
	98900	0.806158		98900	0.831596			98900	0.780911			98900	1.23019			98900	1.19717			98900	0.835858			98900	0.335149			98900	0.74271			98900	1.19544
	99000	0.812506		99000	0.829294			99000	0.786829			99000	1.22793			99000	1.19574			99000	0.837099			99000	0.336597			99000	0.736857			99000	1.19296
	99100	0.817549		99100	0.825862			99100	0.788542			99100	1.23647			99100	1.20404			99100	0.843762			99100	0.334159			99100	0.726054			99100	1.19446
	99200	0.822159		99200	0.824932			99200	0.780229			99200	1.23977			99200	1.21621			99200	0.851611			99200	0.33614			99200	0.720919			99200	1.19863
	99300	0.819653		99300	0.831479			99300	0.780359			99300	1.22947			99300	1.21246			99300	0.852133			99300	0.335211			99300	0.72704			99300	1.21165
	99400	0.815946		99400	0.833821			99400	0.794295			99400	1.23411			99400	1.20874			99400	0.851883			99400	0.329514			99400	0.72218			99400	1.20964
	99500	0.816291		99500	0.835374			99500	0.792224			99500	1.23449			99500	1.21414			99500	0.860178			99500	0.32245			99500	0.716423			99500	1.20801
	99600	0.81566		99600	0.829206			99600	0.79253			99600	1.2357			99600	1.20954			99600	0.863916			99600	0.329168			99600	0.72206			99600	1.20473
	99700	0.814751		99700	0.840766			99700	0.793012			99700	1.24075			99700	1.21098			99700	0.862919			99700	0.319424			99700	0.721674			99700	1.2039
	99800	0.81377		99800	0.839148			99800	0.788116			99800	1.23819			99800	1.21617			99800	0.859686			99800	0.311716			99800	0.713151			99800	1.19952
	99900	0.809436		99900	0.83185			99900	0.782358			99900	1.23598			99900	1.22244			99900	0.86229			99900	0.307664			99900	0.717862			99900	1.1991
	100000	0.811182		100000	0.83765			100000	0.786817			100000	1.23393			100000	1.21644			100000	0.854328			100000	0.313167			100000	0.734809			100000	1.19896
	100100	0.809297		100100	0.842754			100100	0.785531			100100	1.23013			100100	1.21295
	100200	0.808983		100200	0.839248			100200	0.787025			100200	1.23748			100200	1.2141			0	0.39015			0	0.38248			0	0.32846			0	0.24363
	100300	0.813562		100300	0.839701			100300	0.785477			100300	1.2394			100300	1.21175			100	0.259945			100	0.31067			100	0.444175			100	0.145425
	100400	0.819706		100400	0.840397			100400	0.787534			100400	1.24072			100400	1.21219			200	0.215363			200	0.222943			200	0.536013			200	0.135748
	100500	0.820866		100500	0.842543			100500	0.786323			100500	1.24225			100500	1.21965			300	0.19929			300	0.168738			300	0.57302			300	0.120323
	100600	0.82275		100600	0.831421			100600	0.78589			100600	1.24101			100600	1.2273			400	0.18918			400	0.135496			400	0.596328			400	0.130617
	100700	0.824268		100700	0.829393			100700	0.782251			100700	1.24718			100700	1.23128			500	0.17298			500	0.126515			500	0.607922			500	0.13841
	100800	0.826452		100800	0.837566			100800	0.784765			100800	1.25084			100800	1.22588			600	0.165853			600	0.116854			600	0.621121			600	0.12818
	100900	0.8239		100900	0.832061			100900	0.784676			100900	1.24966			100900	1.22746			700	0.162585			700	0.10534			700	0.624477			700	0.113104
	101000	0.820936		101000	0.829652			101000	0.790114			101000	1.24931			101000	1.22504			800	0.155812			800	0.099984			800	0.621574			800	0.115971
	101100	0.824164		101100	0.833257			101100	0.795077			101100	1.25375			101100	1.22805			900	0.12585			900	0.05849			900	0.66656			900	0.107306
	101200	0.822929		101200	0.831713			101200	0.794866			101200	1.24816			101200	1.23063			1000	0.128028			1000	0.033623			1000	0.66523			1000	0.119967
	101300	0.817262		101300	0.836093			101300	0.801657			101300	1.24719			101300	1.22827			1100	0.123976			1100	0.036668			1100	0.653943			1100	0.126921
	101400	0.814691		101400	0.837036			101400	0.803299			101400	1.24877			101400	1.22536			1200	0.120734			1200	0.040334			1200	0.641989			1200	0.12961
	101500	0.817989		101500	0.837846			101500	0.804467			101500	1.24722			101500	1.20292			1300	0.116106			1300	0.042352			1300	0.626252			1300	0.13202
	101600	0.823254		101600	0.84355			101600	0.820841			101600	1.24285			101600	1.19099			1400	0.115104			1400	0.036116			1400	0.616514			1400	0.130833
	101700	0.819642		101700	0.841643			101700	0.819717			101700	1.24475			101700	1.19147			1500	0.120304			1500	0.037618			1500	0.60774			1500	0.142779
	101800	0.823508		101800	0.837838			101800	0.821453			101800	1.2459			101800	1.19003			1600	0.11884			1600	0.043387			1600	0.590407			1600	0.164423
	101900	0.818936		101900	0.829036			101900	0.822556			101900	1.24661			101900	1.18932			1700	0.146036			1700	0.044643			1700	0.577684			1700	0.159849
	102000	0.813107		102000	0.827536			102000	0.816524			102000	1.24858			102000	1.18779			1800	0.16851			1800	0.047083			1800	0.540669			1800	0.163192
	102100	0.812646		102100	0.829287			102100	0.816039			102100	1.24802			102100	1.1817			1900	0.200563			1900	0.051201			1900	0.521683			1900	0.160554
	102200	0.814757		102200	0.819173			102200	0.813461			102200	1.24786			102200	1.18383			2000	0.228791			2000	0.071317			2000	0.49636			2000	0.154227
	102300	0.81878		102300	0.813766			102300	0.811161			102300	1.24239			102300	1.18246			2100	0.268338			2100	0.073527			2100	0.47855			2100	0.163324
	102400	0.814206		102400	0.81064			102400	0.809776			102400	1.24378			102400	1.19322			2200	0.319656			2200	0.079683			2200	0.463182			2200	0.147609
	102500	0.806594		102500	0.812038			102500	0.797188			102500	1.23827			102500	1.20143			2300	0.35853			2300	0.124459			2300	0.442997			2300	0.146084
	102600	0.815457		102600	0.81214			102600	0.797603			102600	1.23422			102600	1.20013			2400	0.384366			2400	0.158828			2400	0.42001			2400	0.136308
	102700	0.812109		102700	0.81497			102700	0.796684			102700	1.23257			102700	1.20457			2500	0.423524			2500	0.19772			2500	0.409796			2500	0.116664
	102800	0.819081		102800	0.825007			102800	0.790347			102800	1.23347			102800	1.20219			2600	0.429612			2600	0.224096			2600	0.40038			2600	0.106783
	102900	0.828256		102900	0.82089			102900	0.792549			102900	1.22958			102900	1.20244			2700	0.447604			2700	0.252793			2700	0.400323			2700	0.08589
	103000	0.834143		103000	0.810508			103000	0.796604			103000	1.23263			103000	1.20239			2800	0.450433			2800	0.284177			2800	0.407788			2800	0.089804
	103100	0.834852		103100	0.815956			103100	0.792203			103100	1.23156			103100	1.20364			2900	0.450152			2900	0.295999			2900	0.411563			2900	0.086668
	103200	0.82972		103200	0.823362			103200	0.79036			103200	1.23101			103200	1.19703			3000	0.439063			3000	0.321072			3000	0.410827			3000	0.070225
	103300	0.826268		103300	0.825307			103300	0.791991			103300	1.2272			103300	1.19623			3100	0.411124			3100	0.348823			3100	0.406027			3100	0.085966
	103400	0.830862		103400	0.815994			103400	0.795354			103400	1.22464			103400	1.18965			3200	0.449747			3200	0.340728			3200	0.40974			3200	0.088746
	103500	0.830842		103500	0.813444			103500	0.796864			103500	1.22317			103500	1.18726			3300	0.497687			3300	0.335144			3300	0.405893			3300	0.105695
	103600	0.835672		103600	0.808032			103600	0.791805			103600	1.22351			103600	1.17743			3400	0.537531			3400	0.32476			3400	0.405086			3400	0.123344
	103700	0.833697		103700	0.811578			103700	0.792395			103700	1.2281			103700	1.18056			3500	0.584297			3500	0.333262			3500	0.404078			3500	0.160736
	103800	0.832228		103800	0.818066			103800	0.791641			103800	1.22962			103800	1.18073			3600	0.616518			3600	0.33458			3600	0.399978			3600	0.182205
	103900	0.822987		103900	0.827644			103900	0.784653			103900	1.22859			103900	1.17889			3700	0.65361			3700	0.335183			3700	0.395312			3700	0.17821
	104000	0.819021		104000	0.824572			104000	0.788743			104000	1.22517			104000	1.16994			3800	0.702633			3800	0.331071			3800	0.391976			3800	0.181745
	104100	0.822339		104100	0.819257			104100	0.787009			104100	1.22514			104100	1.166			3900	0.751832			3900	0.336391			3900	0.388266			3900	0.189064
	104200	0.830291		104200	0.810793			104200	0.783988			104200	1.22642			104200	1.15771			4000	0.803824			4000	0.334941			4000	0.393456			4000	0.186635
	104300	0.82299		104300	0.81554			104300	0.781302			104300	1.23659			104300	1.16071			4100	0.803343			4100	0.333167			4100	0.397233			4100	0.184103
	104400	0.820641		104400	0.819041			104400	0.783481			104400	1.2427			104400	1.14952			4200	0.799043			4200	0.336944			4200	0.403706			4200	0.179689
	104500	0.821694		104500	0.824491			104500	0.785051			104500	1.24164			104500	1.15515			4300	0.797828			4300	0.337646			4300	0.403163			4300	0.17204
	104600	0.830587		104600	0.825087			104600	0.785766			104600	1.23035			104600	1.15458			4400	0.798643			4400	0.337592			4400	0.395537			4400	0.154534
	104700	0.822854		104700	0.817421			104700	0.779163			104700	1.22453			104700	1.14928			4500	0.803057			4500	0.344386			4500	0.397222			4500	0.175326
	104800	0.82296		104800	0.815947			104800	0.779952			104800	1.20962			104800	1.14813			4600	0.812501			4600	0.347332			4600	0.395911			4600	0.192818
	104900	0.828843		104900	0.816484			104900	0.775834			104900	1.21007			104900	1.15343			4700	0.818576			4700	0.35645			4700	0.394217			4700	0.196875
	105000	0.834417		105000	0.818804			105000	0.779739			105000	1.21515			105000	1.16157			4800	0.817531			4800	0.367757			4800	0.396666			4800	0.215507
	105100	0.831423		105100	0.831719			105100	0.780383			105100	1.21755			105100	1.1681			4900	0.82086			4900	0.36805			4900	0.390614			4900	0.221158
	105200	0.836597		105200	0.834069			105200	0.780579			105200	1.21615			105200	1.172			5000	0.827117			5000	0.37199			5000	0.37582			5000	0.274783
	105300	0.834311		105300	0.835832			105300	0.777582			105300	1.20855			105300	1.18707			5100	0.825289			5100	0.370317			5100	0.372483			5100	0.319124
	105400	0.830869		105400	0.839574			105400	0.785152			105400	1.21036			105400	1.19005			5200	0.813633			5200	0.372467			5200	0.363161			5200	0.377387
	105500	0.817087		105500	0.832912			105500	0.788843			105500	1.21226			105500	1.18701			5300	0.809732			5300	0.368258			5300	0.363528			5300	0.421349
	105600	0.820073		105600	0.838376			105600	0.797036			105600	1.21541			105600	1.19183			5400	0.805617			5400	0.370821			5400	0.362474			5400	0.451551
	105700	0.823608		105700	0.840757			105700	0.80434			105700	1.22776			105700	1.19843			5500	0.796772			5500	0.365776			5500	0.361494			5500	0.494337
	105800	0.819301		105800	0.839396			105800	0.806161			105800	1.23091			105800	1.20303			5600	0.792014			5600	0.365489			5600	0.3569			5600	0.550679
	105900	0.820799		105900	0.839511			105900	0.80603			105900	1.22645			105900	1.20656			5700	0.798423			5700	0.353673			5700	0.349043			5700	0.594594
	106000	0.816329		106000	0.831797			106000	0.803697			106000	1.22076			106000	1.21578			5800	0.79605			5800	0.358638			5800	0.348148			5800	0.640314
	106100	0.81429		106100	0.82665			106100	0.806697			106100	1.22167			106100	1.21229			5900	0.795406			5900	0.352697			5900	0.351237			5900	0.640556
	106200	0.827708		106200	0.82854			106200	0.808092			106200	1.22804			106200	1.21894			6000	0.795904			6000	0.347957			6000	0.348201			6000	0.650835
	106300	0.825022		106300	0.827884			106300	0.798354			106300	1.22419			106300	1.21808			6100	0.804403			6100	0.345972			6100	0.360099			6100	0.659485
	106400	0.83819		106400	0.834911			106400	0.796989			106400	1.22723			106400	1.22223			6200	0.802392			6200	0.3444			6200	0.36295			6200	0.667817
	106500	0.843072		106500	0.834797			106500	0.797598			106500	1.22808			106500	1.21654			6300	0.808123			6300	0.341088			6300	0.361902			6300	0.66713
	106600	0.84914		106600	0.832516			106600	0.794826			106600	1.22662			106600	1.20812			6400	0.807124			6400	0.344006			6400	0.363627			6400	0.674218
	106700	0.841197		106700	0.832517			106700	0.790589			106700	1.22685			106700	1.20868			6500	0.809188			6500	0.336518			6500	0.372669			6500	0.684534
	106800	0.834708		106800	0.8287			106800	0.797544			106800	1.22277			106800	1.1977			6600	0.799821			6600	0.334973			6600	0.376413			6600	0.701066
	106900	0.838374		106900	0.831926			106900	0.801951			106900	1.22593			106900	1.19161			6700	0.802127			6700	0.334526			6700	0.382361			6700	0.711744
	107000	0.841693		107000	0.833619			107000	0.802797			107000	1.21995			107000	1.19958			6800	0.800528			6800	0.343034			6800	0.380633			6800	0.725593
	107100	0.835562		107100	0.831013			107100	0.803127			107100	1.21825			107100	1.18937			6900	0.80632			6900	0.351398			6900	0.377253			6900	0.725256
	107200	0.843078		107200	0.830592			107200	0.811369			107200	1.22358			107200	1.19252			7000	0.806486			7000	0.353579			7000	0.367872			7000	0.724308
	107300	0.847762		107300	0.828022			107300	0.816616			107300	1.22362			107300	1.18755			7100	0.803021			7100	0.35818			7100	0.367643			7100	0.736887
	107400	0.84494		107400	0.829437			107400	0.818062			107400	1.22319			107400	1.19348			7200	0.799011			7200	0.355997			7200	0.369672			7200	0.74472
	107500	0.838829		107500	0.834039			107500	0.818297			107500	1.22736			107500	1.20053			7300	0.797433			7300	0.355288			7300	0.367554			7300	0.748063
	107600	0.851229		107600	0.837363			107600	0.82204			107600	1.22105			107600	1.18461			7400	0.797898			7400	0.348509			7400	0.363756			7400	0.736333
	107700	0.854116		107700	0.841884			107700	0.815604			107700	1.22218			107700	1.18791			7500	0.801441			7500	0.352642			7500	0.358421			7500	0.7242
	107800	0.855943		107800	0.845142			107800	0.819866			107800	1.22312			107800	1.18863			7600	0.80445			7600	0.354937			7600	0.340301			7600	0.738485
	107900	0.855058		107900	0.845061			107900	0.821583			107900	1.21575			107900	1.18666			7700	0.804753			7700	0.345391			7700	0.34164			7700	0.739524
	108000	0.849511		108000	0.847949			108000	0.819288			108000	1.2156			108000	1.19349			7800	0.797303			7800	0.339824			7800	0.347559			7800	0.745295
	108100	0.835178		108100	0.844777			108100	0.815577			108100	1.21036			108100	1.19023			7900	0.80143			7900	0.344058			7900	0.349792			7900	0.742273
	108200	0.824371		108200	0.843187			108200	0.810787			108200	1.21514			108200	1.1974			8000	0.811536			8000	0.343521			8000	0.349273			8000	0.734255
	108300	0.819932		108300	0.843013			108300	0.811507			108300	1.21232			108300	1.20178			8100	0.81836			8100	0.349556			8100	0.354722			8100	0.731189
	108400	0.81868		108400	0.838179			108400	0.809382			108400	1.20931			108400	1.20085			8200	0.823102			8200	0.349628			8200	0.367146			8200	0.719943
	108500	0.814279		108500	0.842321			108500	0.809841			108500	1.21917			108500	1.20803			8300	0.823564			8300	0.352732			8300	0.378102			8300	0.731671
	108600	0.814602		108600	0.837503			108600	0.806283			108600	1.21808			108600	1.20796			8400	0.827416			8400	0.344284			8400	0.395249			8400	0.727989
	108700	0.815143		108700	0.829297			108700	0.796389			108700	1.21542			108700	1.20344			8500	0.82569			8500	0.33772			8500	0.42295			8500	0.711674
	108800	0.813889		108800	0.830697			108800	0.793075			108800	1.21914			108800	1.20295			8600	0.829004			8600	0.347122			8600	0.434431			8600	0.70072
	108900	0.814164		108900	0.826023			108900	0.800432			108900	1.21885			108900	1.20167			8700	0.836492			8700	0.347611			8700	0.437239			8700	0.692157
	109000	0.822703		109000	0.823296			109000	0.801281			109000	1.21589			109000	1.1951			8800	0.831693			8800	0.339602			8800	0.448252			8800	0.690299
	109100	0.820199		109100	0.815523			109100	0.801681			109100	1.20765			109100	1.19191			8900	0.827354			8900	0.336527			8900	0.465758			8900	0.695069
	109200	0.819827		109200	0.816982			109200	0.795803			109200	1.21184			109200	1.1893			9000	0.825843			9000	0.325423			9000	0.47465			9000	0.698795
	109300	0.817782		109300	0.818218			109300	0.796201			109300	1.21355			109300	1.19125			9100	0.821682			9100	0.328512			9100	0.474913			9100	0.70049
	109400	0.816217		109400	0.812382			109400	0.794519			109400	1.21841			109400	1.19279			9200	0.816579			9200	0.333456			9200	0.471629			9200	0.699783
	109500	0.811442		109500	0.812828			109500	0.801792			109500	1.22633			109500	1.20068			9300	0.812534			9300	0.341838			9300	0.475258			9300	0.715528
	109600	0.808463		109600	0.812521			109600	0.805681			109600	1.22931			109600	1.20544			9400	0.812867			9400	0.344564			9400	0.472176			9400	0.71393
	109700	0.807521		109700	0.80892			109700	0.804719			109700	1.2312			109700	1.20355			9500	0.811882			9500	0.33738			9500	0.469742			9500	0.71611
	109800	0.807833		109800	0.803669			109800	0.796741			109800	1.23461			109800	1.20667			9600	0.81399			9600	0.343082			9600	0.468132			9600	0.717992
	109900	0.812003		109900	0.808707			109900	0.7904			109900	1.24315			109900	1.21268			9700	0.814096			9700	0.347632			9700	0.466043			9700	0.726104
	110000	0.812889		110000	0.811662			110000	0.791488			110000	1.243			110000	1.21115			9800	0.80881			9800	0.346942			9800	0.457517			9800	0.72538
	110100	0.816254		110100	0.81217			110100	0.791007			110100	1.24414			110100	1.21226			9900	0.809279			9900	0.351793			9900	0.452757			9900	0.729991
	110200	0.81472		110200	0.814361			110200	0.790294			110200	1.24788			110200	1.21284			10000	0.813656			10000	0.349819			10000	0.445573			10000	0.730886
	110300	0.814959		110300	0.816874			110300	0.78902			110300	1.2485			110300	1.22001			10100	0.818574			10100	0.348777			10100	0.442604			10100	0.734976
	110400	0.812156		110400	0.81451			110400	0.785486			110400	1.24775			110400	1.21904			10200	0.822933			10200	0.351049			10200	0.437449			10200	0.728524
	110500	0.815032		110500	0.817169			110500	0.781815			110500	1.24281			110500	1.22701			10300	0.822204			10300	0.346			10300	0.434226			10300	0.733001
	110600	0.815572		110600	0.823117			110600	0.789435			110600	1.24083			110600	1.22806			10400	0.818294			10400	0.349012			10400	0.442589			10400	0.73358
	110700	0.812383		110700	0.83293			110700	0.796096			110700	1.24371			110700	1.23601			10500	0.815509			10500	0.342374			10500	0.44953			10500	0.741483
	110800	0.813768		110800	0.834326			110800	0.801846			110800	1.2375			110800	1.2398			10600	0.819937			10600	0.340068			10600	0.459291			10600	0.743367
	110900	0.812617		110900	0.838352			110900	0.804042			110900	1.2424			110900	1.25027			10700	0.828688			10700	0.339821			10700	0.468204			10700	0.749874
	111000	0.809194		111000	0.841764			111000	0.805964			111000	1.23778			111000	1.25212			10800	0.830211			10800	0.350676			10800	0.47511			10800	0.747041
	111100	0.813947		111100	0.834566			111100	0.805111			111100	1.23758			111100	1.25706			10900	0.828036			10900	0.348348			10900	0.479368			10900	0.758556
	111200	0.812217		111200	0.833787			111200	0.808604			111200	1.22784			111200	1.26305			11000	0.826956			11000	0.352776			11000	0.482632			11000	0.754446
	111300	0.815027		111300	0.836116			111300	0.809902			111300	1.22561			111300	1.26744			11100	0.824277			11100	0.360029			11100	0.484522			11100	0.754317
	111400	0.814381		111400	0.836756			111400	0.812474			111400	1.22576			111400	1.26254			11200	0.820262			11200	0.379639			11200	0.492926			11200	0.762038
	111500	0.816114		111500	0.824029			111500	0.809471			111500	1.22644			111500	1.27094			11300	0.818181			11300	0.377802			11300	0.490686			11300	0.765313
	111600	0.821257		111600	0.822322			111600	0.805968			111600	1.21837			111600	1.264			11400	0.814909			11400	0.381646			11400	0.495554			11400	0.768745
	111700	0.817261		111700	0.823649			111700	0.803519			111700	1.22615			111700	1.26089			11500	0.815498			11500	0.380808			11500	0.494317			11500	0.772187
	111800	0.822774		111800	0.822783			111800	0.80026			111800	1.22348			111800	1.25674			11600	0.810852			11600	0.380694			11600	0.492471			11600	0.771223
	111900	0.826688		111900	0.817119			111900	0.799025			111900	1.225			111900	1.26056			11700	0.801924			11700	0.377771			11700	0.488328			11700	0.772062
	112000	0.833844		112000	0.820083			112000	0.803968			112000	1.22309			112000	1.26437			11800	0.803444			11800	0.394886			11800	0.488822			11800	0.769857
	112100	0.836113		112100	0.815008			112100	0.797866			112100	1.22428			112100	1.25672			11900	0.805998			11900	0.39609			11900	0.484038			11900	0.776433
	112200	0.835694		112200	0.81177			112200	0.798136			112200	1.22493			112200	1.25732			12000	0.804341			12000	0.426054			12000	0.483974			12000	0.779074
	112300	0.838173		112300	0.804513			112300	0.800827			112300	1.22717			112300	1.26097			12100	0.810623			12100	0.444468			12100	0.471828			12100	0.768579
	112400	0.832916		112400	0.812314			112400	0.798688			112400	1.23204			112400	1.26199			12200	0.813398			12200	0.477867			12200	0.464531			12200	0.774389
	112500	0.82527		112500	0.814473			112500	0.799922			112500	1.23228			112500	1.2645			12300	0.818157			12300	0.509768			12300	0.451269			12300	0.770541
	112600	0.82421		112600	0.812787			112600	0.808096			112600	1.23241			112600	1.26196			12400	0.818413			12400	0.547617			12400	0.437977			12400	0.772235
	112700	0.817389		112700	0.812121			112700	0.810183			112700	1.23865			112700	1.26071			12500	0.816171			12500	0.583566			12500	0.428907			12500	0.766687
	112800	0.814603		112800	0.809441			112800	0.814045			112800	1.24818			112800	1.25773			12600	0.819127			12600	0.605776			12600	0.423846			12600	0.766663
	112900	0.804581		112900	0.811204			112900	0.81001			112900	1.24759			112900	1.25444			12700	0.815228			12700	0.626452			12700	0.41908			12700	0.767104
	113000	0.797323		113000	0.816914			113000	0.813759			113000	1.25116			113000	1.2561			12800	0.811336			12800	0.635701			12800	0.421978			12800	0.752325
	113100	0.799571		113100	0.831036			113100	0.809385			113100	1.25197			113100	1.25194			12900	0.813083			12900	0.635008			12900	0.424154			12900	0.751563
	113200	0.798548		113200	0.83959			113200	0.811804			113200	1.25071			113200	1.25473			13000	0.813147			13000	0.634749			13000	0.434328			13000	0.758564
	113300	0.803048		113300	0.842849			113300	0.80887			113300	1.24831			113300	1.24687			13100	0.813938			13100	0.640472			13100	0.438897			13100	0.754069
	113400	0.80862		113400	0.83165			113400	0.807663			113400	1.25207			113400	1.23945			13200	0.809479			13200	0.64083			13200	0.450129			13200	0.75145
	113500	0.807693		113500	0.831216			113500	0.792889			113500	1.25007			113500	1.25201			13300	0.811241			13300	0.642012			13300	0.463621			13300	0.743704
	113600	0.808102		113600	0.831547			113600	0.788247			113600	1.25087			113600	1.24814			13400	0.817106			13400	0.644178			13400	0.470119			13400	0.743146
	113700	0.807048		113700	0.829738			113700	0.783381			113700	1.24315			113700	1.26037			13500	0.818017			13500	0.661811			13500	0.468017			13500	0.740339
	113800	0.813187		113800	0.83116			113800	0.782943			113800	1.24182			113800	1.26613			13600	0.82345			13600	0.677938			13600	0.472126			13600	0.743144
	113900	0.820321		113900	0.824692			113900	0.784905			113900	1.24978			113900	1.26577			13700	0.829937			13700	0.716271			13700	0.469101			13700	0.756193
	114000	0.820236		114000	0.820442			114000	0.785844			114000	1.24891			114000	1.27903			13800	0.832494			13800	0.726823			13800	0.461493			13800	0.75577
	114100	0.822194		114100	0.823334			114100	0.781529			114100	1.25132			114100	1.2727			13900	0.831562			13900	0.743739			13900	0.456439			13900	0.747126
	114200	0.824001		114200	0.817496			114200	0.7863			114200	1.25143			114200	1.28288			14000	0.831947			14000	0.752201			14000	0.452904			14000	0.758602
	114300	0.821401		114300	0.823096			114300	0.778869			114300	1.25378			114300	1.29425			14100	0.83503			14100	0.769574			14100	0.45026			14100	0.767135
	114400	0.822082		114400	0.822756			114400	0.78747			114400	1.25143			114400	1.29243			14200	0.832151			14200	0.778606			14200	0.447474			14200	0.770948
	114500	0.823566		114500	0.820991			114500	0.789599			114500	1.24788			114500	1.30665			14300	0.82912			14300	0.791558			14300	0.443288			14300	0.768445
	114600	0.827881		114600	0.828157			114600	0.788443			114600	1.22483			114600	1.29177			14400	0.831186			14400	0.793004			14400	0.447708			14400	0.76991
	114700	0.822811		114700	0.827836			114700	0.786814			114700	1.22529			114700	1.29447			14500	0.827056			14500	0.791219			14500	0.448271			14500	0.761835
	114800	0.82366		114800	0.828419			114800	0.786826			114800	1.21475			114800	1.28875			14600	0.822957			14600	0.791449			14600	0.4545			14600	0.754753
	114900	0.823939		114900	0.825153			114900	0.786987			114900	1.21469			114900	1.27252			14700	0.815717			14700	0.79268			14700	0.461919			14700	0.753523
	115000	0.82236		115000	0.822831			115000	0.788232			115000	1.21085			115000	1.26988			14800	0.810223			14800	0.792423			14800	0.465047			14800	0.759427
	115100	0.824102		115100	0.827994			115100	0.78137			115100	1.21166			115100	1.25543			14900	0.803333			14900	0.789741			14900	0.47135			14900	0.749277
	115200	0.822528		115200	0.829136			115200	0.784474			115200	1.20993			115200	1.24542			15000	0.796247			15000	0.789871			15000	0.470603			15000	0.756963
	115300	0.829634		115300	0.835927			115300	0.785744			115300	1.20781			115300	1.23854			15100	0.78809			15100	0.793813			15100	0.47394			15100	0.75519
	115400	0.828323		115400	0.840254			115400	0.786212			115400	1.20559			115400	1.22988			15200	0.786882			15200	0.795367			15200	0.481713			15200	0.765758
	115500	0.824137		115500	0.839947			115500	0.791347			115500	1.22747			115500	1.23251			15300	0.786112			15300	0.80056			15300	0.485201			15300	0.763849
	115600	0.824226		115600	0.840338			115600	0.790188			115600	1.22948			115600	1.22596			15400	0.7867			15400	0.798379			15400	0.490186			15400	0.764001
	115700	0.822387		115700	0.843777			115700	0.789167			115700	1.23008			115700	1.23933			15500	0.784167			15500	0.795714			15500	0.496257			15500	0.764129
	115800	0.815833		115800	0.840263			115800	0.788749			115800	1.23563			115800	1.23717			15600	0.78066			15600	0.798306			15600	0.499211			15600	0.762407
	115900	0.803352		115900	0.839622			115900	0.784949			115900	1.2389			115900	1.24191			15700	0.776241			15700	0.806329			15700	0.495164			15700	0.754751
	116000	0.804328		116000	0.840957			116000	0.783411			116000	1.23954			116000	1.25163			15800	0.777211			15800	0.810129			15800	0.495197			15800	0.761215
	116100	0.813403		116100	0.841286			116100	0.784378			116100	1.23251			116100	1.2545			15900	0.781196			15900	0.805372			15900	0.48426			15900	0.756174
	116200	0.804142		116200	0.830877			116200	0.785104			116200	1.23593			116200	1.25368			16000	0.782681			16000	0.806424			16000	0.477339			16000	0.758373
	116300	0.806089		116300	0.831943			116300	0.778851			116300	1.23889			116300	1.25111			16100	0.78503			16100	0.805658			16100	0.476522			16100	0.752989
	116400	0.805261		116400	0.829837			116400	0.781996			116400	1.23626			116400	1.25386			16200	0.780852			16200	0.807841			16200	0.469832			16200	0.752063
	116500	0.806342		116500	0.823197			116500	0.78755			116500	1.23395			116500	1.25564			16300	0.77934			16300	0.812931			16300	0.459229			16300	0.750395
	116600	0.810179		116600	0.822807			116600	0.78139			116600	1.23289			116600	1.25466			16400	0.787072			16400	0.815507			16400	0.45353			16400	0.75076
	116700	0.813747		116700	0.828987			116700	0.78274			116700	1.22628			116700	1.25991			16500	0.790071			16500	0.810958			16500	0.445128			16500	0.751043
	116800	0.827731		116800	0.832802			116800	0.786415			116800	1.23308			116800	1.25994			16600	0.797466			16600	0.804237			16600	0.450099			16600	0.765615
	116900	0.825353		116900	0.828303			116900	0.786967			116900	1.22747			116900	1.26249			16700	0.800731			16700	0.808597			16700	0.440178			16700	0.751231
	117000	0.818073		117000	0.828071			117000	0.787115			117000	1.23144			117000	1.26537			16800	0.79896			16800	0.814222			16800	0.445			16800	0.746558
	117100	0.820836		117100	0.834018			117100	0.783254			117100	1.22707			117100	1.27041			16900	0.796991			16900	0.809298			16900	0.440813			16900	0.745138
	117200	0.821099		117200	0.838246			117200	0.783795			117200	1.23279			117200	1.27486			17000	0.796056			17000	0.8087			17000	0.436597			17000	0.742067
	117300	0.820263		117300	0.841882			117300	0.77382			117300	1.23367			117300	1.27412			17100	0.790599			17100	0.805338			17100	0.434432			17100	0.736257
	117400	0.815768		117400	0.846851			117400	0.771372			117400	1.23451			117400	1.26968			17200	0.791318			17200	0.806963			17200	0.434894			17200	0.74644
	117500	0.809037		117500	0.85093			117500	0.782138			117500	1.23673			117500	1.26244			17300	0.784187			17300	0.809619			17300	0.440261			17300	0.751755
	117600	0.812801		117600	0.855999			117600	0.785384			117600	1.23804			117600	1.25983			17400	0.783541			17400	0.811579			17400	0.449858			17400	0.755225
	117700	0.810163		117700	0.850966			117700	0.788671			117700	1.23115			117700	1.25138			17500	0.78231			17500	0.813536			17500	0.448297			17500	0.749589
	117800	0.807359		117800	0.859138			117800	0.794557			117800	1.2355			117800	1.24985			17600	0.777438			17600	0.810704			17600	0.458808			17600	0.754824
	117900	0.811079		117900	0.865887			117900	0.789971			117900	1.23827			117900	1.25788			17700	0.774534			17700	0.809403			17700	0.467814			17700	0.746722
	118000	0.808829		118000	0.868308			118000	0.789352			118000	1.241			118000	1.26025			17800	0.78205			17800	0.811912			17800	0.476384			17800	0.752081
	118100	0.808856		118100	0.856378			118100	0.791303			118100	1.23265			118100	1.26723			17900	0.782394			17900	0.81254			17900	0.478424			17900	0.754414
	118200	0.812188		118200	0.852508			118200	0.79472			118200	1.23778			118200	1.26104			18000	0.783192			18000	0.802851			18000	0.483303			18000	0.761952
	118300	0.811438		118300	0.855289			118300	0.792781			118300	1.23744			118300	1.26863			18100	0.782493			18100	0.800297			18100	0.490874			18100	0.754384
	118400	0.815136		118400	0.857749			118400	0.792611			118400	1.23694			118400	1.2679			18200	0.781231			18200	0.802991			18200	0.479599			18200	0.755444
	118500	0.80687		118500	0.845924			118500	0.793931			118500	1.23968			118500	1.28237			18300	0.785759			18300	0.802113			18300	0.463538			18300	0.751559
	118600	0.807481		118600	0.855972			118600	0.788191			118600	1.24087			118600	1.29143			18400	0.785562			18400	0.802348			18400	0.455349			18400	0.746158
	118700	0.811332		118700	0.858157			118700	0.78436			118700	1.23988			118700	1.28614			18500	0.788344			18500	0.804551			18500	0.450986			18500	0.744079
	118800	0.809031		118800	0.851973			118800	0.789959			118800	1.23999			118800	1.28402			18600	0.789537			18600	0.806519			18600	0.447526			18600	0.750323
	118900	0.808663		118900	0.841159			118900	0.789834			118900	1.24418			118900	1.27812			18700	0.784866			18700	0.807804			18700	0.44667			18700	0.749561
	119000	0.815449		119000	0.847544			119000	0.792769			119000	1.2522			119000	1.27738			18800	0.783783			18800	0.805271			18800	0.444412			18800	0.746859
	119100	0.817038		119100	0.845524			119100	0.794776			119100	1.24469			119100	1.28318			18900	0.786143			18900	0.815128			18900	0.446188			18900	0.742579
	119200	0.825952		119200	0.845378			119200	0.797704			119200	1.24355			119200	1.28232			19000	0.78247			19000	0.814296			19000	0.442141			19000	0.746003
	119300	0.821364		119300	0.838817			119300	0.791964			119300	1.24284			119300	1.29559			19100	0.779824			19100	0.807929			19100	0.44731			19100	0.74066
	119400	0.824798		119400	0.846578			119400	0.780358			119400	1.24354			119400	1.29435			19200	0.777183			19200	0.805684			19200	0.459073			19200	0.739897
	119500	0.817566		119500	0.839582			119500	0.78512			119500	1.24121			119500	1.28855			19300	0.775817			19300	0.8033			19300	0.4719			19300	0.743112
	119600	0.810638		119600	0.829246			119600	0.789637			119600	1.23605			119600	1.28394			19400	0.776379			19400	0.805977			19400	0.48018			19400	0.747748
	119700	0.808349		119700	0.825816			119700	0.786145			119700	1.23753			119700	1.27717			19500	0.781362			19500	0.805384			19500	0.481894			19500	0.747021
	119800	0.805258		119800	0.826218			119800	0.791061			119800	1.24104			119800	1.27938			19600	0.78272			19600	0.806852			19600	0.486179			19600	0.741821
	119900	0.792011		119900	0.820002			119900	0.784469			119900	1.24002			119900	1.28073			19700	0.785123			19700	0.811614			19700	0.490042			19700	0.741333
	120000	0.788502		120000	0.822396			120000	0.776519			120000	1.25139			120000	1.27254			19800	0.789126			19800	0.810476			19800	0.492351			19800	0.737786
	120100	0.777706		120100	0.828837			120100	0.777221			120100	1.25777			120100	1.27104			19900	0.793718			19900	0.809394			19900	0.49688			19900	0.736169
	120200	0.779127		120200	0.830099			120200	0.776084			120200	1.25899			120200	1.26315			20000	0.80018			20000	0.811391			20000	0.497076			20000	0.741401
	120300	0.774993		120300	0.83111			120300	0.779898			120300	1.25637			120300	1.25005			20100	0.80013			20100	0.81766			20100	0.501861			20100	0.744995
	120400	0.778018		120400	0.829888			120400	0.771243			120400	1.25705			120400	1.2539			20200	0.800544			20200	0.821773			20200	0.502534			20200	0.740979
	120500	0.780147		120500	0.833817			120500	0.768608			120500	1.25689			120500	1.26861			20300	0.79892			20300	0.816006			20300	0.498021			20300	0.750156
	120600	0.78138		120600	0.838096			120600	0.769862			120600	1.2517			120600	1.27531			20400	0.794067			20400	0.822332			20400	0.501224			20400	0.751208
	120700	0.785773		120700	0.844087			120700	0.763679			120700	1.24428			120700	1.27184			20500	0.797494			20500	0.811828			20500	0.499754			20500	0.75748
	120800	0.793623		120800	0.851514			120800	0.77199			120800	1.23538			120800	1.26673			20600	0.799183			20600	0.809181			20600	0.50749			20600	0.761646
	120900	0.789561		120900	0.848062			120900	0.780035			120900	1.23142			120900	1.27552			20700	0.802581			20700	0.810962			20700	0.512037			20700	0.778092
	121000	0.790842		121000	0.84377			121000	0.775247			121000	1.22529			121000	1.27703			20800	0.804006			20800	0.809623			20800	0.513447			20800	0.783918
	121100	0.793562		121100	0.84853			121100	0.773881			121100	1.22474			121100	1.27925			20900	0.800886			20900	0.807684			20900	0.520362			20900	0.777449
	121200	0.797519		121200	0.844022			121200	0.780536			121200	1.22856			121200	1.29008			21000	0.803431			21000	0.799748			21000	0.515999			21000	0.779376
	121300	0.8025		121300	0.837691			121300	0.788167			121300	1.23069			121300	1.2985			21100	0.808203			21100	0.796783			21100	0.512821			21100	0.786853
	121400	0.805521		121400	0.833569			121400	0.789237			121400	1.23864			121400	1.29683			21200	0.811377			21200	0.795541			21200	0.50897			21200	0.77254
	121500	0.8104		121500	0.829908			121500	0.791798			121500	1.23937			121500	1.28971			21300	0.810172			21300	0.790167			21300	0.505549			21300	0.773127
	121600	0.812012		121600	0.83425			121600	0.792015			121600	1.24348			121600	1.29701			21400	0.808572			21400	0.79353			21400	0.50287			21400	0.772925
	121700	0.808886		121700	0.833909			121700	0.784755			121700	1.24448			121700	1.30404			21500	0.806673			21500	0.795233			21500	0.493327			21500	0.778573
	121800	0.814873		121800	0.836607			121800	0.779655			121800	1.24365			121800	1.31186			21600	0.803076			21600	0.797709			21600	0.484537			21600	0.770728
	121900	0.821969		121900	0.834702			121900	0.786106			121900	1.25051			121900	1.31388			21700	0.805414			21700	0.795791			21700	0.480849			21700	0.772723
	122000	0.829362		122000	0.832721			122000	0.789672			122000	1.25317			122000	1.30178			21800	0.802148			21800	0.786151			21800	0.479122			21800	0.77369
	122100	0.824436		122100	0.829866			122100	0.785673			122100	1.2471			122100	1.29037			21900	0.798263			21900	0.790563			21900	0.479979			21900	0.770911
	122200	0.822793		122200	0.833763			122200	0.784357			122200	1.24782			122200	1.27418			22000	0.792953			22000	0.789329			22000	0.479214			22000	0.776048
	122300	0.822861		122300	0.834582			122300	0.785591			122300	1.24399			122300	1.26554			22100	0.794939			22100	0.79263			22100	0.485591			22100	0.784607
	122400	0.822713		122400	0.83602			122400	0.785683			122400	1.25152			122400	1.26544			22200	0.792236			22200	0.797353			22200	0.485497			22200	0.780762
	122500	0.82555		122500	0.832803			122500	0.785266			122500	1.25075			122500	1.26243			22300	0.793299			22300	0.798943			22300	0.484818			22300	0.777194
	122600	0.830233		122600	0.828532			122600	0.791426			122600	1.25192			122600	1.25328			22400	0.794222			22400	0.797064			22400	0.487909			22400	0.769033
	122700	0.82538		122700	0.831581			122700	0.788709			122700	1.24224			122700	1.24539			22500	0.793862			22500	0.795626			22500	0.493152			22500	0.775844
	122800	0.820749		122800	0.829132			122800	0.784509			122800	1.23747			122800	1.23899			22600	0.790334			22600	0.803402			22600	0.49789			22600	0.767635
	122900	0.815941		122900	0.830358			122900	0.779876			122900	1.23779			122900	1.2459			22700	0.799276			22700	0.808247			22700	0.497056			22700	0.769632
	123000	0.824197		123000	0.835826			123000	0.777259			123000	1.23252			123000	1.25646			22800	0.802413			22800	0.806554			22800	0.498178			22800	0.775621
	123100	0.820739		123100	0.83281			123100	0.774615			123100	1.23563			123100	1.27197			22900	0.804606			22900	0.808247			22900	0.496411			22900	0.762841
	123200	0.818654		123200	0.835807			123200	0.770243			123200	1.24067			123200	1.27142			23000	0.805849			23000	0.808926			23000	0.491746			23000	0.760396
	123300	0.819051		123300	0.831474			123300	0.766069			123300	1.23532			123300	1.28232			23100	0.812983			23100	0.804457			23100	0.49659			23100	0.764781
	123400	0.818693		123400	0.829672			123400	0.770927			123400	1.23236			123400	1.27984			23200	0.808748			23200	0.806426			23200	0.498151			23200	0.765201
	123500	0.816613		123500	0.836681			123500	0.764587			123500	1.23583			123500	1.28043			23300	0.802836			23300	0.809193			23300	0.503309			23300	0.773012
	123600	0.823997		123600	0.836993			123600	0.769124			123600	1.23702			123600	1.28583			23400	0.798288			23400	0.80813			23400	0.503773			23400	0.760755
	123700	0.830344		123700	0.834322			123700	0.769766			123700	1.23349			123700	1.29053			23500	0.798093			23500	0.807829			23500	0.513757			23500	0.755895
	123800	0.822966		123800	0.827483			123800	0.769409			123800	1.23301			123800	1.29884			23600	0.794603			23600	0.809742			23600	0.512332			23600	0.75844
	123900	0.821814		123900	0.830857			123900	0.769546			123900	1.2411			123900	1.29019			23700	0.792822			23700	0.814149			23700	0.512398			23700	0.748962
	124000	0.827514		124000	0.839199			124000	0.774235			124000	1.23582			124000	1.29795			23800	0.793359			23800	0.818804			23800	0.514791			23800	0.747764
	124100	0.83187		124100	0.837938			124100	0.774562			124100	1.22828			124100	1.3055			23900	0.794836			23900	0.822959			23900	0.518081			23900	0.745275
	124200	0.82763		124200	0.844754			124200	0.774205			124200	1.22617			124200	1.30244			24000	0.791193			24000	0.82467			24000	0.513847			24000	0.738676
	124300	0.829968		124300	0.84891			124300	0.767483			124300	1.22769			124300	1.31589			24100	0.792528			24100	0.827401			24100	0.515118			24100	0.736401
	124400	0.831663		124400	0.848339			124400	0.76953			124400	1.22921			124400	1.31163			24200	0.798051			24200	0.830862			24200	0.512737			24200	0.734469
	124500	0.829201		124500	0.853573			124500	0.77338			124500	1.23487			124500	1.30375			24300	0.802732			24300	0.831578			24300	0.512258			24300	0.747613
	124600	0.827181		124600	0.861279			124600	0.772149			124600	1.24197			124600	1.29785			24400	0.80154			24400	0.823063			24400	0.501892			24400	0.755229
	124700	0.833572		124700	0.867822			124700	0.775481			124700	1.2384			124700	1.28333			24500	0.800342			24500	0.824854			24500	0.502447			24500	0.749465
	124800	0.831613		124800	0.859783			124800	0.777814			124800	1.23787			124800	1.28514			24600	0.800022			24600	0.830553			24600	0.499019			24600	0.752716
	124900	0.826336		124900	0.864357			124900	0.774574			124900	1.24592			124900	1.26808			24700	0.793884			24700	0.819203			24700	0.501636			24700	0.759652
	125000	0.822914		125000	0.856888			125000	0.776026			125000	1.25553			125000	1.26346			24800	0.792833			24800	0.815014			24800	0.503731			24800	0.755912
	125100	0.822858		125100	0.859556			125100	0.770525			125100	1.26158			125100	1.2655			24900	0.797328			24900	0.807951			24900	0.502468			24900	0.758053
	125200	0.81844		125200	0.856233			125200	0.771819			125200	1.26136			125200	1.24819			25000	0.799832			25000	0.805433			25000	0.503729			25000	0.762182
	125300	0.812322		125300	0.847802			125300	0.769491			125300	1.25462			125300	1.2522			25100	0.795458			25100	0.790802			25100	0.502996			25100	0.754649
	125400	0.816707		125400	0.841587			125400	0.766538			125400	1.25998			125400	1.26239			25200	0.799398			25200	0.789131			25200	0.504422			25200	0.745507
	125500	0.815029		125500	0.836072			125500	0.7699			125500	1.25418			125500	1.26326			25300	0.801837			25300	0.806012			25300	0.502889			25300	0.744513
	125600	0.810002		125600	0.83668			125600	0.772054			125600	1.25635			125600	1.27337			25400	0.798022			25400	0.802333			25400	0.502136			25400	0.751156
	125700	0.816891		125700	0.832911			125700	0.776354			125700	1.25942			125700	1.27406			25500	0.80124			25500	0.795514			25500	0.504101			25500	0.753185
	125800	0.815382		125800	0.826801			125800	0.781256			125800	1.25249			125800	1.28493			25600	0.810178			25600	0.800962			25600	0.504707			25600	0.749502
	125900	0.813367		125900	0.83255			125900	0.781883			125900	1.24642			125900	1.28085			25700	0.805369			25700	0.800221			25700	0.50362			25700	0.755008
	126000	0.811414		126000	0.829494			126000	0.79123			126000	1.24403			126000	1.28189			25800	0.810102			25800	0.801154			25800	0.506414			25800	0.754939
	126100	0.812589		126100	0.83445			126100	0.790939			126100	1.24118			126100	1.29141			25900	0.802984			25900	0.804733			25900	0.504922			25900	0.752052
	126200	0.817484		126200	0.83907			126200	0.796723			126200	1.24373			126200	1.29686			26000	0.803841			26000	0.810541			26000	0.502406			26000	0.747715
	126300	0.808641		126300	0.842092			126300	0.799332			126300	1.24108			126300	1.29587			26100	0.799322			26100	0.807641			26100	0.499289			26100	0.756015
	126400	0.812944		126400	0.842017			126400	0.784695			126400	1.24908			126400	1.30281			26200	0.796737			26200	0.793057			26200	0.496178			26200	0.741696
	126500	0.812718		126500	0.841926			126500	0.784495			126500	1.24868			126500	1.30422			26300	0.796553			26300	0.79939			26300	0.495829			26300	0.744894
	126600	0.812911		126600	0.85028			126600	0.77915			126600	1.24972			126600	1.31404			26400	0.795337			26400	0.793198			26400	0.496041			26400	0.741969
	126700	0.814178		126700	0.855027			126700	0.773455			126700	1.24194			126700	1.311			26500	0.790808			26500	0.793494			26500	0.492058			26500	0.75106
	126800	0.820239		126800	0.856187			126800	0.769591			126800	1.24177			126800	1.32271			26600	0.798398			26600	0.792569			26600	0.488264			26600	0.757764
	126900	0.823061		126900	0.851266			126900	0.767765			126900	1.23911			126900	1.31571			26700	0.793854			26700	0.791156			26700	0.481704			26700	0.76027
	127000	0.821998		127000	0.843346			127000	0.767523			127000	1.23545			127000	1.31878			26800	0.794643			26800	0.790673			26800	0.479438			26800	0.758323
	127100	0.819817		127100	0.845309			127100	0.769197			127100	1.23754			127100	1.31917			26900	0.800286			26900	0.792819			26900	0.474686			26900	0.76975
	127200	0.824098		127200	0.83552			127200	0.761682			127200	1.2373			127200	1.31421			27000	0.798818			27000	0.793767			27000	0.471944			27000	0.764728
	127300	0.818587		127300	0.839708			127300	0.767417			127300	1.23523			127300	1.31269			27100	0.80187			27100	0.803654			27100	0.466453			27100	0.783483
	127400	0.821306		127400	0.837294			127400	0.768978			127400	1.23514			127400	1.30385			27200	0.81033			27200	0.802318			27200	0.461244			27200	0.774227
	127500	0.813823		127500	0.837957			127500	0.771034			127500	1.23839			127500	1.29446			27300	0.812773			27300	0.808173			27300	0.456109			27300	0.770257
	127600	0.812536		127600	0.829028			127600	0.770088			127600	1.24498			127600	1.2983			27400	0.814128			27400	0.809708			27400	0.448813			27400	0.778012
	127700	0.806539		127700	0.831144			127700	0.771998			127700	1.24248			127700	1.29361			27500	0.813452			27500	0.812451			27500	0.43734			27500	0.780961
	127800	0.805766		127800	0.834914			127800	0.775431			127800	1.24196			127800	1.28846			27600	0.814361			27600	0.814336			27600	0.434457			27600	0.778919
	127900	0.804208		127900	0.837517			127900	0.7815			127900	1.2502			127900	1.2787			27700	0.820479			27700	0.809923			27700	0.43417			27700	0.782873
	128000	0.799167		128000	0.835902			128000	0.773402			128000	1.25769			128000	1.26349			27800	0.817973			27800	0.814934			27800	0.429269			27800	0.786464
	128100	0.801767		128100	0.840714			128100	0.775149			128100	1.25808			128100	1.26706			27900	0.816238			27900	0.811279			27900	0.418221			27900	0.793767
	128200	0.800124		128200	0.841831			128200	0.780761			128200	1.25755			128200	1.25553			28000	0.814457			28000	0.803328			28000	0.4168			28000	0.79766
	128300	0.802474		128300	0.841			128300	0.782308			128300	1.25388			128300	1.2679			28100	0.80626			28100	0.802622			28100	0.409923			28100	0.796953
	128400	0.79945		128400	0.832317			128400	0.780284			128400	1.24848			128400	1.26712			28200	0.809466			28200	0.801844			28200	0.411441			28200	0.808078
	128500	0.802543		128500	0.832278			128500	0.779068			128500	1.25328			128500	1.26014			28300	0.804987			28300	0.8027			28300	0.421419			28300	0.797236
	128600	0.806549		128600	0.833649			128600	0.782817			128600	1.25523			128600	1.26135			28400	0.798204			28400	0.795522			28400	0.432077			28400	0.79142
	128700	0.804798		128700	0.835003			128700	0.779294			128700	1.25152			128700	1.26624			28500	0.796799			28500	0.795998			28500	0.433206			28500	0.793473
	128800	0.806394		128800	0.835411			128800	0.775941			128800	1.24555			128800	1.27544			28600	0.795616			28600	0.798859			28600	0.437104			28600	0.791192
	128900	0.813846		128900	0.833463			128900	0.783801			128900	1.23043			128900	1.28738			28700	0.795912			28700	0.79863			28700	0.442621			28700	0.787016
	129000	0.813324		129000	0.833072			129000	0.78408			129000	1.21623			129000	1.28768			28800	0.79972			28800	0.810383			28800	0.448568			28800	0.787775
	129100	0.816509		129100	0.829078			129100	0.788856			129100	1.21629			129100	1.3011			28900	0.798057			28900	0.808619			28900	0.459638			28900	0.779221
	129200	0.815531		129200	0.826133			129200	0.782179			129200	1.21868			129200	1.30454			29000	0.798288			29000	0.811038			29000	0.474108			29000	0.780944
	129300	0.809679		129300	0.832313			129300	0.779382			129300	1.21936			129300	1.30688			29100	0.794618			29100	0.809971			29100	0.471376			29100	0.776404
	129400	0.808063		129400	0.833701			129400	0.784453			129400	1.20962			129400	1.30631			29200	0.797561			29200	0.806433			29200	0.471728			29200	0.776634
	129500	0.807122		129500	0.828644			129500	0.780703			129500	1.20437			129500	1.3004			29300	0.805409			29300	0.817016			29300	0.473623			29300	0.776958
	129600	0.804356		129600	0.8228			129600	0.783099			129600	1.20815			129600	1.29782			29400	0.805574			29400	0.817366			29400	0.473072			29400	0.77622
	129700	0.801178		129700	0.821857			129700	0.779859			129700	1.22269			129700	1.29027			29500	0.798617			29500	0.817227			29500	0.475409			29500	0.770978
	129800	0.795191		129800	0.823134			129800	0.776371			129800	1.22906			129800	1.29145			29600	0.798616			29600	0.812512			29600	0.480786			29600	0.767594
	129900	0.794128		129900	0.819312			129900	0.779826			129900	1.24122			129900	1.28503			29700	0.795473			29700	0.804659			29700	0.492718			29700	0.773957
	130000	0.795224		130000	0.821503			130000	0.772964			130000	1.23864			130000	1.27431			29800	0.796891			29800	0.808242			29800	0.491938			29800	0.77351
	130100	0.787341		130100	0.826706			130100	0.7735			130100	1.24556			130100	1.26135			29900	0.797743			29900	0.808908			29900	0.494212			29900	0.776635
	130200	0.795772		130200	0.827921			130200	0.775906			130200	1.24083			130200	1.25632			30000	0.794826			30000	0.80645			30000	0.498188			30000	0.775543
	130300	0.79569		130300	0.830334			130300	0.768994			130300	1.24677			130300	1.26507			30100	0.797911			30100	0.810671			30100	0.499653			30100	0.766411
	130400	0.793407		130400	0.829366			130400	0.765725			130400	1.25747			130400	1.26622			30200	0.790089			30200	0.809124			30200	0.501647			30200	0.764968
	130500	0.800262		130500	0.829569			130500	0.764026			130500	1.25981			130500	1.26411			30300	0.788921			30300	0.806216			30300	0.514547			30300	0.771963
	130600	0.801811		130600	0.82843			130600	0.767495			130600	1.23734			130600	1.25746			30400	0.798602			30400	0.802179			30400	0.514668			30400	0.784614
	130700	0.804578		130700	0.832324			130700	0.762525			130700	1.23653			130700	1.23793			30500	0.798452			30500	0.806097			30500	0.516722			30500	0.785576
	130800	0.80459		130800	0.835058			130800	0.762688			130800	1.24064			130800	1.2312			30600	0.796493			30600	0.804907			30600	0.528194			30600	0.774138
	130900	0.803054		130900	0.828777			130900	0.766959			130900	1.23457			130900	1.22097			30700	0.797228			30700	0.806601			30700	0.527377			30700	0.774798
	131000	0.814837		131000	0.822437			131000	0.769823			131000	1.23134			131000	1.21626			30800	0.801158			30800	0.809066			30800	0.522913			30800	0.769518
	131100	0.816604		131100	0.823322			131100	0.771902			131100	1.22646			131100	1.21186			30900	0.802464			30900	0.80972			30900	0.520409			30900	0.759852
	131200	0.815026		131200	0.823724			131200	0.774767			131200	1.22798			131200	1.20023			31000	0.796107			31000	0.809067			31000	0.516412			31000	0.77066
	131300	0.820291		131300	0.824341			131300	0.779156			131300	1.22669			131300	1.19503			31100	0.798257			31100	0.804596			31100	0.51325			31100	0.768848
	131400	0.817909		131400	0.828483			131400	0.774215			131400	1.22568			131400	1.1906			31200	0.797821			31200	0.814734			31200	0.508521			31200	0.752302
	131500	0.820622		131500	0.827992			131500	0.771607			131500	1.23213			131500	1.18692			31300	0.797529			31300	0.831391			31300	0.510781			31300	0.732568
	131600	0.823229		131600	0.822472			131600	0.776314			131600	1.23439			131600	1.19492			31400	0.796664			31400	0.83412			31400	0.504932			31400	0.730874
	131700	0.823412		131700	0.829124			131700	0.77263			131700	1.23236			131700	1.2098			31500	0.804196			31500	0.836804			31500	0.500034			31500	0.726662
	131800	0.824471		131800	0.831623			131800	0.767914			131800	1.24016			131800	1.22931			31600	0.801342			31600	0.832273			31600	0.506358			31600	0.723829
	131900	0.821832		131900	0.837763			131900	0.766154			131900	1.23866			131900	1.24005			31700	0.799581			31700	0.833462			31700	0.508606			31700	0.726639
	132000	0.819396		132000	0.828161			132000	0.77183			132000	1.2446			132000	1.23851			31800	0.795138			31800	0.839531			31800	0.512534			31800	0.7404
	132100	0.819971		132100	0.825043			132100	0.772611			132100	1.24915			132100	1.23843			31900	0.800552			31900	0.840991			31900	0.516309			31900	0.735108
	132200	0.815979		132200	0.832094			132200	0.776417			132200	1.25093			132200	1.23849			32000	0.800451			32000	0.846653			32000	0.517247			32000	0.733027
	132300	0.811024		132300	0.830158			132300	0.781634			132300	1.2536			132300	1.23881			32100	0.801002			32100	0.842278			32100	0.515488			32100	0.739475
	132400	0.805423		132400	0.831713			132400	0.784194			132400	1.2573			132400	1.25072			32200	0.799091			32200	0.831423			32200	0.510331			32200	0.750362
	132500	0.799811		132500	0.833759			132500	0.778915			132500	1.25438			132500	1.25175			32300	0.801503			32300	0.83179			32300	0.511878			32300	0.752437
	132600	0.797741		132600	0.830402			132600	0.780115			132600	1.25599			132600	1.23662			32400	0.801381			32400	0.837847			32400	0.503724			32400	0.756618
	132700	0.798287		132700	0.827427			132700	0.779438			132700	1.25401			132700	1.22336			32500	0.802103			32500	0.834859			32500	0.500418			32500	0.765792
	132800	0.798443		132800	0.821124			132800	0.777173			132800	1.25324			132800	1.20771			32600	0.803812			32600	0.829808			32600	0.50322			32600	0.77161
	132900	0.795961		132900	0.826497			132900	0.770623			132900	1.25441			132900	1.2081			32700	0.806039			32700	0.82946			32700	0.504634			32700	0.770326
	133000	0.794957		133000	0.824894			133000	0.771112			133000	1.24849			133000	1.20183			32800	0.801914			32800	0.827438			32800	0.505418			32800	0.768861
	133100	0.795496		133100	0.82016			133100	0.770935			133100	1.24167			133100	1.1995			32900	0.802429			32900	0.82137			32900	0.503639			32900	0.775221
	133200	0.800477		133200	0.819692			133200	0.763294			133200	1.23668			133200	1.18867			33000	0.809802			33000	0.824181			33000	0.504557			33000	0.780844
	133300	0.801029		133300	0.819316			133300	0.765808			133300	1.23422			133300	1.18313			33100	0.812507			33100	0.825509			33100	0.508517			33100	0.783352
	133400	0.806739		133400	0.819267			133400	0.77198			133400	1.23532			133400	1.18238			33200	0.810141			33200	0.823378			33200	0.510444			33200	0.783728
	133500	0.810666		133500	0.818014			133500	0.774558			133500	1.23225			133500	1.18421			33300	0.80918			33300	0.818001			33300	0.507252			33300	0.783889
	133600	0.807163		133600	0.822814			133600	0.781247			133600	1.22711			133600	1.1861			33400	0.815456			33400	0.824679			33400	0.499257			33400	0.774676
	133700	0.809748		133700	0.825176			133700	0.78419			133700	1.22644			133700	1.18594			33500	0.819862			33500	0.822672			33500	0.495277			33500	0.77462
	133800	0.816717		133800	0.826066			133800	0.784028			133800	1.22841			133800	1.19654			33600	0.820229			33600	0.828327			33600	0.493527			33600	0.772257
	133900	0.818468		133900	0.829691			133900	0.783041			133900	1.22579			133900	1.19496			33700	0.825729			33700	0.827614			33700	0.496411			33700	0.780662
	134000	0.821802		134000	0.83381			134000	0.783041			134000	1.22749			134000	1.18412			33800	0.827984			33800	0.829086			33800	0.49905			33800	0.776378
	134100	0.820723		134100	0.84547			134100	0.79884			134100	1.23141			134100	1.20063			33900	0.820607			33900	0.826158			33900	0.499163			33900	0.77629
	134200	0.816241		134200	0.842554			134200	0.798069			134200	1.23169			134200	1.20331			34000	0.812279			34000	0.825969			34000	0.49272			34000	0.777876
	134300	0.812548		134300	0.841239			134300	0.79316			134300	1.23438			134300	1.19575			34100	0.813738			34100	0.823881			34100	0.497683			34100	0.780295
	134400	0.814512		134400	0.839843			134400	0.786462			134400	1.23518			134400	1.18984			34200	0.808511			34200	0.823638			34200	0.496167			34200	0.779574
	134500	0.815841		134500	0.839878			134500	0.783103			134500	1.24291			134500	1.19082			34300	0.807948			34300	0.824016			34300	0.502662			34300	0.777893
	134600	0.817727		134600	0.840236			134600	0.784402			134600	1.24371			134600	1.19708			34400	0.799811			34400	0.822818			34400	0.50926			34400	0.776724
	134700	0.815861		134700	0.843682			134700	0.786842			134700	1.23589			134700	1.19224			34500	0.807159			34500	0.811296			34500	0.514951			34500	0.781661
	134800	0.819896		134800	0.839908			134800	0.79307			134800	1.2349			134800	1.18664			34600	0.806881			34600	0.807876			34600	0.518739			34600	0.774659
	134900	0.816201		134900	0.836633			134900	0.792644			134900	1.2354			134900	1.19567			34700	0.807869			34700	0.804727			34700	0.519544			34700	0.77381
	135000	0.814646		135000	0.822373			135000	0.781137			135000	1.2332			135000	1.18701			34800	0.809766			34800	0.801402			34800	0.520039			34800	0.769396
	135100	0.827111		135100	0.821231			135100	0.776242			135100	1.23145			135100	1.17789			34900	0.813012			34900	0.796537			34900	0.522361			34900	0.768859
	135200	0.831108		135200	0.816373			135200	0.778775			135200	1.22479			135200	1.18369			35000	0.810857			35000	0.791804			35000	0.515774			35000	0.760211
	135300	0.827239		135300	0.81269			135300	0.784312			135300	1.22341			135300	1.18759			35100	0.811608			35100	0.790877			35100	0.518037			35100	0.755054
	135400	0.827218		135400	0.809862			135400	0.787262			135400	1.21621			135400	1.18257			35200	0.804998			35200	0.786942			35200	0.515329			35200	0.757173
	135500	0.818984		135500	0.800554			135500	0.78844			135500	1.21116			135500	1.1926			35300	0.806651			35300	0.78716			35300	0.504339			35300	0.760256
	135600	0.823783		135600	0.805338			135600	0.783899			135600	1.2162			135600	1.19137			35400	0.796489			35400	0.7946			35400	0.49887			35400	0.761519
	135700	0.823518		135700	0.80799			135700	0.773804			135700	1.21978			135700	1.20781			35500	0.7937			35500	0.795777			35500	0.48668			35500	0.757797
	135800	0.823827		135800	0.809706			135800	0.772187			135800	1.21899			135800	1.20948			35600	0.787552			35600	0.795661			35600	0.487109			35600	0.760816
	135900	0.828569		135900	0.812811			135900	0.773049			135900	1.2194			135900	1.2147			35700	0.789679			35700	0.794753			35700	0.48725			35700	0.759515
	136000	0.818522		136000	0.817296			136000	0.776583			136000	1.22797			136000	1.22174			35800	0.793792			35800	0.797091			35800	0.490681			35800	0.76376
	136100	0.821051		136100	0.826513			136100	0.778126			136100	1.23026			136100	1.23045			35900	0.795513			35900	0.791963			35900	0.496601			35900	0.769293
	136200	0.827947		136200	0.829766			136200	0.776932			136200	1.2286			136200	1.23243			36000	0.801866			36000	0.787356			36000	0.500836			36000	0.773431
	136300	0.826459		136300	0.833378			136300	0.774118			136300	1.23402			136300	1.23468			36100	0.808937			36100	0.782432			36100	0.503294			36100	0.776103
	136400	0.829081		136400	0.843219			136400	0.772141			136400	1.23664			136400	1.22373			36200	0.807909			36200	0.785004			36200	0.503053			36200	0.772692
	136500	0.825837		136500	0.83449			136500	0.776557			136500	1.23676			136500	1.22656			36300	0.814204			36300	0.7819			36300	0.501862			36300	0.770162
	136600	0.819846		136600	0.832634			136600	0.782201			136600	1.23215			136600	1.21859			36400	0.810258			36400	0.779563			36400	0.503182			36400	0.780601
	136700	0.820658		136700	0.831702			136700	0.782542			136700	1.2323			136700	1.22156			36500	0.815497			36500	0.778889			36500	0.500289			36500	0.772026
	136800	0.812817		136800	0.83337			136800	0.781528			136800	1.24009			136800	1.2176			36600	0.813923			36600	0.780617			36600	0.503501			36600	0.779797
	136900	0.817052		136900	0.829141			136900	0.779327			136900	1.23762			136900	1.22725			36700	0.810773			36700	0.778023			36700	0.500166			36700	0.775378
	137000	0.807451		137000	0.829148			137000	0.777809			137000	1.24329			137000	1.21861			36800	0.813579			36800	0.787563			36800	0.49744			36800	0.769935
	137100	0.800883		137100	0.827076			137100	0.779007			137100	1.24531			137100	1.21963			36900	0.808607			36900	0.784163			36900	0.493834			36900	0.769559
	137200	0.804171		137200	0.822144			137200	0.778943			137200	1.24294			137200	1.22965			37000	0.808622			37000	0.784934			37000	0.493754			37000	0.771014
	137300	0.801428		137300	0.823682			137300	0.785221			137300	1.24938			137300	1.22427			37100	0.812742			37100	0.781738			37100	0.496858			37100	0.764293
	137400	0.79677		137400	0.819999			137400	0.784316			137400	1.2486			137400	1.22365			37200	0.81122			37200	0.774094			37200	0.495883			37200	0.761564
	137500	0.80433		137500	0.826889			137500	0.781585			137500	1.25344			137500	1.23094			37300	0.817508			37300	0.781316			37300	0.495682			37300	0.756065
	137600	0.799986		137600	0.830291			137600	0.771837			137600	1.25838			137600	1.23074			37400	0.813239			37400	0.783747			37400	0.496811			37400	0.764145
	137700	0.809554		137700	0.829251			137700	0.774701			137700	1.25666			137700	1.23403			37500	0.813014			37500	0.78701			37500	0.488229			37500	0.751939
	137800	0.808748		137800	0.836223			137800	0.774283			137800	1.2543			137800	1.22104			37600	0.814647			37600	0.789376			37600	0.486953			37600	0.751013
	137900	0.81819		137900	0.8349			137900	0.770766			137900	1.24733			137900	1.22062			37700	0.81603			37700	0.793001			37700	0.489034			37700	0.757945
	138000	0.819043		138000	0.845528			138000	0.771993			138000	1.25119			138000	1.22027			37800	0.824992			37800	0.801296			37800	0.488743			37800	0.764215
	138100	0.818632		138100	0.852381			138100	0.77591			138100	1.24985			138100	1.20819			37900	0.822529			37900	0.806414			37900	0.485724			37900	0.770468
	138200	0.821766		138200	0.853929			138200	0.76527			138200	1.24094			138200	1.21454			38000	0.818951			38000	0.809483			38000	0.485617			38000	0.776228
	138300	0.828578		138300	0.861302			138300	0.766481			138300	1.24684			138300	1.21194			38100	0.822694			38100	0.809624			38100	0.488777			38100	0.777632
	138400	0.828861		138400	0.860236			138400	0.764927			138400	1.24532			138400	1.20649			38200	0.821414			38200	0.806954			38200	0.489137			38200	0.769021
	138500	0.830237		138500	0.852221			138500	0.767315			138500	1.24527			138500	1.20277			38300	0.823004			38300	0.809331			38300	0.491756			38300	0.772643
	138600	0.827541		138600	0.851191			138600	0.767853			138600	1.2435			138600	1.20755			38400	0.823311			38400	0.803799			38400	0.49758			38400	0.784812
	138700	0.826417		138700	0.845664			138700	0.771662			138700	1.23814			138700	1.20526			38500	0.823264			38500	0.806962			38500	0.503177			38500	0.788523
	138800	0.824602		138800	0.839519			138800	0.772936			138800	1.23261			138800	1.21228			38600	0.822497			38600	0.798057			38600	0.504072			38600	0.788107
	138900	0.82371		138900	0.82815			138900	0.765909			138900	1.22494			138900	1.21011			38700	0.822174			38700	0.79188			38700	0.501714			38700	0.783451
	139000	0.822547		139000	0.826828			139000	0.762086			139000	1.22466			139000	1.21864			38800	0.82424			38800	0.791449			38800	0.504353			38800	0.783285
	139100	0.820848		139100	0.825287			139100	0.759388			139100	1.22779			139100	1.22023			38900	0.82927			38900	0.789377			38900	0.507929			38900	0.786812
	139200	0.820431		139200	0.823792			139200	0.7532			139200	1.22352			139200	1.22989			39000	0.820679			39000	0.792996			39000	0.508992			39000	0.787704
	139300	0.820039		139300	0.824313			139300	0.757518			139300	1.22235			139300	1.23224			39100	0.813784			39100	0.784776			39100	0.509861			39100	0.805124
	139400	0.825293		139400	0.817743			139400	0.762879			139400	1.22541			139400	1.23458			39200	0.823417			39200	0.786221			39200	0.507006			39200	0.797665
	139500	0.82541		139500	0.81806			139500	0.762995			139500	1.22677			139500	1.22487			39300	0.822189			39300	0.790209			39300	0.508271			39300	0.793276
	139600	0.832896		139600	0.822851			139600	0.761568			139600	1.23465			139600	1.22862			39400	0.821214			39400	0.787814			39400	0.49842			39400	0.794054
	139700	0.82813		139700	0.824322			139700	0.772174			139700	1.2432			139700	1.22328			39500	0.828371			39500	0.79644			39500	0.492169			39500	0.794712
	139800	0.825667		139800	0.833044			139800	0.783652			139800	1.25062			139800	1.22471			39600	0.825249			39600	0.805311			39600	0.492163			39600	0.79276
	139900	0.831842		139900	0.830888			139900	0.780223			139900	1.25024			139900	1.22241			39700	0.823521			39700	0.805464			39700	0.490368			39700	0.784534
	140000	0.831568		140000	0.830549			140000	0.787259			140000	1.24962			140000	1.22007			39800	0.819434			39800	0.809783			39800	0.485973			39800	0.771851
	140100	0.826637		140100	0.833364			140100	0.790275			140100	1.25129			140100	1.2106			39900	0.819696			39900	0.812319			39900	0.48575			39900	0.769537
	140200	0.82706		140200	0.825957			140200	0.787226			140200	1.25524			140200	1.21339			40000	0.827722			40000	0.824369			40000	0.485468			40000	0.765302
	140300	0.824903		140300	0.835098			140300	0.789394			140300	1.24893			140300	1.21314			40100	0.823978			40100	0.818011			40100	0.489159			40100	0.769935
	140400	0.822824		140400	0.835342			140400	0.7892			140400	1.24654			140400	1.2116			40200	0.823748			40200	0.816792			40200	0.487422			40200	0.776955
	140500	0.823294		140500	0.83018			140500	0.790557			140500	1.24522			140500	1.2158			40300	0.82859			40300	0.813786			40300	0.487542			40300	0.770197
	140600	0.831579		140600	0.833759			140600	0.785289			140600	1.24055			140600	1.21712			40400	0.826349			40400	0.809538			40400	0.485304			40400	0.770252
	140700	0.834244		140700	0.826351			140700	0.775969			140700	1.23779			140700	1.22092			40500	0.825443			40500	0.814607			40500	0.489698			40500	0.76448
	140800	0.826552		140800	0.829273			140800	0.773717			140800	1.24163			140800	1.21556			40600	0.828189			40600	0.816273			40600	0.491117			40600	0.764168
	140900	0.830568		140900	0.828242			140900	0.768745			140900	1.24307			140900	1.21646			40700	0.833101			40700	0.81434			40700	0.497573			40700	0.769737
	141000	0.831361		141000	0.822584			141000	0.767021			141000	1.23828			141000	1.21852			40800	0.832907			40800	0.80748			40800	0.496059			40800	0.769755
	141100	0.833817		141100	0.828566			141100	0.76651			141100	1.2325			141100	1.20794			40900	0.832359			40900	0.804052			40900	0.502188			40900	0.76106
	141200	0.836437		141200	0.82738			141200	0.762836			141200	1.23295			141200	1.21013			41000	0.825636			41000	0.810042			41000	0.501874			41000	0.759605
	141300	0.834034		141300	0.83263			141300	0.757135			141300	1.23484			141300	1.22111			41100	0.827964			41100	0.809842			41100	0.503281			41100	0.750587
	141400	0.830829		141400	0.834278			141400	0.760001			141400	1.23264			141400	1.2226			41200	0.823018			41200	0.819607			41200	0.507149			41200	0.743964
	141500	0.822207		141500	0.830044			141500	0.758751			141500	1.24357			141500	1.22443			41300	0.819139			41300	0.818761			41300	0.516189			41300	0.739541
	141600	0.81733		141600	0.829687			141600	0.76354			141600	1.24223			141600	1.22464			41400	0.816308			41400	0.806591			41400	0.512847			41400	0.742739
	141700	0.820814		141700	0.827083			141700	0.76573			141700	1.24491			141700	1.22667			41500	0.811216			41500	0.810288			41500	0.508793			41500	0.734489
	141800	0.816974		141800	0.82999			141800	0.770739			141800	1.24522			141800	1.2253			41600	0.80338			41600	0.813148			41600	0.499494			41600	0.735397
	141900	0.823546		141900	0.831143			141900	0.77369			141900	1.2536			141900	1.22761			41700	0.808647			41700	0.826447			41700	0.497247			41700	0.722369
	142000	0.811279		142000	0.827187			142000	0.772151			142000	1.26335			142000	1.24057			41800	0.809467			41800	0.826989			41800	0.495381			41800	0.72107
	142100	0.806819		142100	0.825541			142100	0.771666			142100	1.2653			142100	1.2395			41900	0.812981			41900	0.827484			41900	0.49102			41900	0.711748
	142200	0.810512		142200	0.827298			142200	0.774313			142200	1.26295			142200	1.24818			42000	0.812491			42000	0.827257			42000	0.496372			42000	0.706791
	142300	0.809991		142300	0.830559			142300	0.77169			142300	1.26782			142300	1.24548			42100	0.813612			42100	0.818448			42100	0.494334			42100	0.719278
	142400	0.80925		142400	0.829867			142400	0.773397			142400	1.25751			142400	1.24571			42200	0.808561			42200	0.820857			42200	0.491547			42200	0.721902
	142500	0.812201		142500	0.831101			142500	0.767002			142500	1.25552			142500	1.24589			42300	0.8102			42300	0.831986			42300	0.495496			42300	0.725924
	142600	0.815673		142600	0.836628			142600	0.771896			142600	1.25612			142600	1.25177			42400	0.805171			42400	0.826789			42400	0.50533			42400	0.72746
	142700	0.820241		142700	0.837666			142700	0.784542			142700	1.25382			142700	1.25168			42500	0.812409			42500	0.82562			42500	0.513302			42500	0.727672
	142800	0.819894		142800	0.839629			142800	0.783997			142800	1.24616			142800	1.25012			42600	0.814567			42600	0.814317			42600	0.518177			42600	0.744271
	142900	0.829194		142900	0.84251			142900	0.791142			142900	1.2444			142900	1.23731			42700	0.814051			42700	0.809136			42700	0.512588			42700	0.751349
	143000	0.827116		143000	0.844492			143000	0.790841			143000	1.23966			143000	1.23157			42800	0.808493			42800	0.811779			42800	0.513168			42800	0.751707
	143100	0.830917		143100	0.835259			143100	0.788968			143100	1.24143			143100	1.22306			42900	0.809387			42900	0.806419			42900	0.506683			42900	0.761381
	143200	0.832449		143200	0.833853			143200	0.788854			143200	1.23976			143200	1.21613			43000	0.803336			43000	0.805154			43000	0.509174			43000	0.759702
	143300	0.835797		143300	0.837327			143300	0.787912			143300	1.24417			143300	1.21651			43100	0.802102			43100	0.808689			43100	0.505813			43100	0.762838
	143400	0.837757		143400	0.842533			143400	0.793538			143400	1.25436			143400	1.21514			43200	0.802977			43200	0.801504			43200	0.505964			43200	0.76748
	143500	0.835968		143500	0.841583			143500	0.793753			143500	1.25031			143500	1.21106			43300	0.810797			43300	0.805891			43300	0.496578			43300	0.772551
	143600	0.830403		143600	0.837746			143600	0.777978			143600	1.2579			143600	1.21208			43400	0.805393			43400	0.804782			43400	0.493367			43400	0.774914
	143700	0.828124		143700	0.825941			143700	0.778346			143700	1.2613			143700	1.20627			43500	0.79948			43500	0.807484			43500	0.493844			43500	0.774586
	143800	0.827909		143800	0.825931			143800	0.773921			143800	1.26149			143800	1.20971			43600	0.79815			43600	0.815071			43600	0.496676			43600	0.768395
	143900	0.829662		143900	0.837699			143900	0.77786			143900	1.26855			143900	1.22187			43700	0.80062			43700	0.810661			43700	0.493211			43700	0.777318
	144000	0.832359		144000	0.841206			144000	0.780942			144000	1.26412			144000	1.21426			43800	0.788802			43800	0.819807			43800	0.494209			43800	0.765897
	144100	0.825603		144100	0.832159			144100	0.777746			144100	1.2584			144100	1.22086			43900	0.791726			43900	0.828418			43900	0.495736			43900	0.765656
	144200	0.830191		144200	0.828769			144200	0.781576			144200	1.26065			144200	1.21981			44000	0.790978			44000	0.825973			44000	0.498103			44000	0.764455
	144300	0.832652		144300	0.823507			144300	0.7798			144300	1.25618			144300	1.20942			44100	0.793166			44100	0.834041			44100	0.49393			44100	0.746489
	144400	0.835664		144400	0.822192			144400	0.78113			144400	1.25731			144400	1.20594			44200	0.790722			44200	0.827008			44200	0.492897			44200	0.738974
	144500	0.839919		144500	0.822466			144500	0.786478			144500	1.25106			144500	1.20476			44300	0.786288			44300	0.827369			44300	0.49257			44300	0.741917
	144600	0.836662		144600	0.832904			144600	0.787143			144600	1.25262			144600	1.20295			44400	0.786614			44400	0.835452			44400	0.489497			44400	0.73376
	144700	0.832259		144700	0.825333			144700	0.791561			144700	1.24639			144700	1.20361			44500	0.787146			44500	0.835634			44500	0.492316			44500	0.734801
	144800	0.834678		144800	0.816699			144800	0.794182			144800	1.24803			144800	1.19742			44600	0.795288			44600	0.838632			44600	0.504648			44600	0.735989
	144900	0.828584		144900	0.816794			144900	0.794029			144900	1.25191			144900	1.19882			44700	0.797213			44700	0.836852			44700	0.509366			44700	0.750128
	145000	0.828178		145000	0.823073			145000	0.79732			145000	1.25938			145000	1.19879			44800	0.804949			44800	0.834647			44800	0.513241			44800	0.74699
	145100	0.823419		145100	0.820256			145100	0.797681			145100	1.24354			145100	1.19187			44900	0.808309			44900	0.83466			44900	0.515551			44900	0.744593
	145200	0.81702		145200	0.822514			145200	0.796045			145200	1.24109			145200	1.20438			45000	0.809431			45000	0.823578			45000	0.523301			45000	0.754662
	145300	0.817474		145300	0.818386			145300	0.793325			145300	1.23897			145300	1.20489			45100	0.804906			45100	0.826321			45100	0.534802			45100	0.765722
	145400	0.807994		145400	0.815434			145400	0.783008			145400	1.23892			145400	1.20307			45200	0.809686			45200	0.822948			45200	0.546513			45200	0.760292
	145500	0.810586		145500	0.813818			145500	0.778982			145500	1.23768			145500	1.20335			45300	0.810802			45300	0.82185			45300	0.555788			45300	0.758091
	145600	0.81282		145600	0.820876			145600	0.780292			145600	1.24249			145600	1.20397			45400	0.802193			45400	0.82178			45400	0.558037			45400	0.760256
	145700	0.811176		145700	0.814202			145700	0.773716			145700	1.23462			145700	1.202			45500	0.787443			45500	0.821977			45500	0.556956			45500	0.754446
	145800	0.810312		145800	0.812511			145800	0.781542			145800	1.23016			145800	1.2011			45600	0.788823			45600	0.825439			45600	0.556934			45600	0.750044
	145900	0.810746		145900	0.818097			145900	0.778728			145900	1.23809			145900	1.19902			45700	0.782609			45700	0.822122			45700	0.555109			45700	0.754743
	146000	0.813641		146000	0.823009			146000	0.773988			146000	1.25447			146000	1.20026			45800	0.785324			45800	0.822523			45800	0.554311			45800	0.754981
	146100	0.815674		146100	0.821261			146100	0.771895			146100	1.25172			146100	1.19498			45900	0.783063			45900	0.822768			45900	0.546422			45900	0.756401
	146200	0.803979		146200	0.827192			146200	0.771092			146200	1.25093			146200	1.20049			46000	0.787761			46000	0.82195			46000	0.541707			46000	0.749672
	146300	0.813141		146300	0.8302			146300	0.772128			146300	1.24803			146300	1.20196			46100	0.793834			46100	0.827457			46100	0.528513			46100	0.741523
	146400	0.8113		146400	0.834842			146400	0.768507			146400	1.24876			146400	1.19468			46200	0.797411			46200	0.827961			46200	0.520767			46200	0.746372
	146500	0.810847		146500	0.836393			146500	0.757714			146500	1.24685			146500	1.19332			46300	0.810404			46300	0.82639			46300	0.520786			46300	0.745451
	146600	0.81244		146600	0.846608			146600	0.760187			146600	1.25037			146600	1.19315			46400	0.81539			46400	0.826946			46400	0.517377			46400	0.740805
	146700	0.80724		146700	0.846811			146700	0.759278			146700	1.25024			146700	1.19514			46500	0.820751			46500	0.824307			46500	0.512561			46500	0.731087
	146800	0.808901		146800	0.850419			146800	0.759355			146800	1.24131			146800	1.18906			46600	0.820177			46600	0.834536			46600	0.507469			46600	0.722911
	146900	0.808042		146900	0.850771			146900	0.761818			146900	1.24008			146900	1.21112			46700	0.814527			46700	0.830671			46700	0.502453			46700	0.717957
	147000	0.807543		147000	0.85001			147000	0.767658			147000	1.24487			147000	1.20262			46800	0.809188			46800	0.833311			46800	0.503384			46800	0.705724
	147100	0.813433		147100	0.841704			147100	0.766655			147100	1.25128			147100	1.19455			46900	0.809444			46900	0.830554			46900	0.49928			46900	0.701179
	147200	0.806163		147200	0.840656			147200	0.764243			147200	1.25202			147200	1.18804			47000	0.801442			47000	0.830262			47000	0.497453			47000	0.702461
	147300	0.807767		147300	0.83428			147300	0.764419			147300	1.2477			147300	1.19917			47100	0.796142			47100	0.831204			47100	0.499114			47100	0.699908
	147400	0.802287		147400	0.834064			147400	0.770501			147400	1.24851			147400	1.19449			47200	0.786829			47200	0.827191			47200	0.493319			47200	0.70713
	147500	0.801653		147500	0.831889			147500	0.763547			147500	1.24477			147500	1.19648			47300	0.784021			47300	0.822666			47300	0.49496			47300	0.717162
	147600	0.812726		147600	0.838629			147600	0.76181			147600	1.24671			147600	1.2012			47400	0.786117			47400	0.820753			47400	0.49593			47400	0.725024
	147700	0.815909		147700	0.837733			147700	0.761899			147700	1.24309			147700	1.20696			47500	0.781684			47500	0.810022			47500	0.494089			47500	0.724903
	147800	0.815331		147800	0.841748			147800	0.762687			147800	1.23695			147800	1.18735			47600	0.785189			47600	0.812924			47600	0.49607			47600	0.732183
	147900	0.823162		147900	0.845427			147900	0.765544			147900	1.23489			147900	1.18972			47700	0.783928			47700	0.819823			47700	0.496183			47700	0.743768
	148000	0.825021		148000	0.851414			148000	0.765602			148000	1.22927			148000	1.19175			47800	0.780236			47800	0.821737			47800	0.497386			47800	0.749545
	148100	0.837429		148100	0.854302			148100	0.775901			148100	1.23108			148100	1.19931			47900	0.781173			47900	0.81431			47900	0.500449			47900	0.749895
	148200	0.839136		148200	0.858466			148200	0.783555			148200	1.23903			148200	1.19516			48000	0.783848			48000	0.807201			48000	0.499869			48000	0.74947
	148300	0.841284		148300	0.857832			148300	0.784584			148300	1.23694			148300	1.2109			48100	0.791333			48100	0.809121			48100	0.501811			48100	0.745942
	148400	0.848622		148400	0.860491			148400	0.788422			148400	1.23691			148400	1.20104			48200	0.781451			48200	0.806302			48200	0.497596			48200	0.745988
	148500	0.846138		148500	0.856682			148500	0.785036			148500	1.23767			148500	1.20024			48300	0.778429			48300	0.800341			48300	0.494142			48300	0.745387
	148600	0.846594		148600	0.84926			148600	0.78865			148600	1.23853			148600	1.20017			48400	0.784706			48400	0.808614			48400	0.501083			48400	0.744829
	148700	0.84558		148700	0.846967			148700	0.784464			148700	1.2437			148700	1.19694			48500	0.78397			48500	0.803809			48500	0.500612			48500	0.737876
	148800	0.849563		148800	0.843718			148800	0.779416			148800	1.24278			148800	1.20687			48600	0.777264			48600	0.801674			48600	0.506573			48600	0.741165
	148900	0.853279		148900	0.837668			148900	0.778654			148900	1.24036			148900	1.20615			48700	0.783122			48700	0.799028			48700	0.513578			48700	0.744177
	149000	0.857166		149000	0.83414			149000	0.778416			149000	1.24211			149000	1.20513			48800	0.785628			48800	0.800237			48800	0.519787			48800	0.746401
	149100	0.857236		149100	0.831552			149100	0.778567			149100	1.24807			149100	1.21147			48900	0.780844			48900	0.798996			48900	0.52495			48900	0.75183
	149200	0.859162		149200	0.833847			149200	0.778454			149200	1.24947			149200	1.20707			49000	0.777248			49000	0.798367			49000	0.523578			49000	0.748908
	149300	0.855326		149300	0.831048			149300	0.782605			149300	1.24375			149300	1.21068			49100	0.789467			49100	0.801604			49100	0.523767			49100	0.744954
	149400	0.852938		149400	0.833067			149400	0.779086			149400	1.24853			149400	1.19991			49200	0.789222			49200	0.813006			49200	0.523289			49200	0.740475
	149500	0.860823		149500	0.838782			149500	0.774623			149500	1.2485			149500	1.19974			49300	0.788668			49300	0.806944			49300	0.5245			49300	0.74867
	149600	0.868952		149600	0.838256			149600	0.773723			149600	1.25303			149600	1.19748			49400	0.785756			49400	0.811052			49400	0.527619			49400	0.751461
	149700	0.862982		149700	0.84127			149700	0.773348			149700	1.25542			149700	1.19452			49500	0.794473			49500	0.801444			49500	0.524364			49500	0.749863
	149800	0.855126		149800	0.8438			149800	0.778035			149800	1.25991			149800	1.20004			49600	0.795949			49600	0.810439			49600	0.515127			49600	0.741234
	149900	0.848439		149900	0.847348			149900	0.778143			149900	1.25888			149900	1.20144			49700	0.791909			49700	0.818412			49700	0.50922			49700	0.746239
	150000	0.845252		150000	0.847139			150000	0.777102			150000	1.24538			150000	1.19138			49800	0.796023			49800	0.821368			49800	0.503491			49800	0.733787
	150100	0.84064		150100	0.84329			150100	0.770859			150100	1.24593			150100	1.18707			49900	0.79462			49900	0.819942			49900	0.50184			49900	0.735065
	150200	0.836662		150200	0.842734			150200	0.772992			150200	1.25998			150200	1.18858			50000	0.796627			50000	0.82365			50000	0.498654			50000	0.740978
	150300	0.835796		150300	0.838221			150300	0.773129			150300	1.25637			150300	1.19643			50100	0.796141			50100	0.818936			50100	0.49929			50100	0.747788
	150400	0.825944		150400	0.838373			150400	0.773868			150400	1.26527			150400	1.20331			50200	0.790298			50200	0.821104			50200	0.491682			50200	0.744026
	150500	0.816292		150500	0.841467			150500	0.771744			150500	1.2602			150500	1.20996			50300	0.791899			50300	0.81947			50300	0.48701			50300	0.749047
	150600	0.805629		150600	0.841091			150600	0.777738			150600	1.25932			150600	1.20486			50400	0.794516			50400	0.829938			50400	0.484714			50400	0.753759
	150700	0.809033		150700	0.842987			150700	0.770718			150700	1.25928			150700	1.20187			50500	0.798353			50500	0.826644			50500	0.48717			50500	0.765121
	150800	0.811628		150800	0.842871			150800	0.769314			150800	1.26093			150800	1.20298			50600	0.797439			50600	0.826624			50600	0.48726			50600	0.762941
	150900	0.81123		150900	0.841328			150900	0.772532			150900	1.26288			150900	1.20957			50700	0.793962			50700	0.82776			50700	0.481418			50700	0.774155
	151000	0.815043		151000	0.840744			151000	0.780354			151000	1.25956			151000	1.21322			50800	0.795356			50800	0.83276			50800	0.480167			50800	0.767052
	151100	0.815594		151100	0.835802			151100	0.777376			151100	1.25322			151100	1.21774			50900	0.798082			50900	0.83179			50900	0.480718			50900	0.758114
	151200	0.812132		151200	0.839802			151200	0.780204			151200	1.25683			151200	1.21786			51000	0.796863			51000	0.830753			51000	0.485428			51000	0.754219
	151300	0.810208		151300	0.840168			151300	0.782883			151300	1.25608			151300	1.21617			51100	0.805881			51100	0.829337			51100	0.486944			51100	0.762817
	151400	0.813642		151400	0.831614			151400	0.793747			151400	1.25736			151400	1.20898			51200	0.801892			51200	0.833399			51200	0.488078			51200	0.751847
	151500	0.823326		151500	0.83548			151500	0.790876			151500	1.25973			151500	1.20972			51300	0.801727			51300	0.828041			51300	0.488924			51300	0.741184
	151600	0.821288		151600	0.834082			151600	0.793932			151600	1.26427			151600	1.22331			51400	0.795092			51400	0.827574			51400	0.491264			51400	0.731363
	151700	0.820698		151700	0.831712			151700	0.792683			151700	1.26187			151700	1.22457			51500	0.795396			51500	0.821322			51500	0.494228			51500	0.731178
	151800	0.820694		151800	0.831267			151800	0.787055			151800	1.27151			151800	1.22776			51600	0.798453			51600	0.825958			51600	0.500877			51600	0.735723
	151900	0.813859		151900	0.832312			151900	0.78184			151900	1.27313			151900	1.22408			51700	0.793748			51700	0.822558			51700	0.49703			51700	0.735259
	152000	0.810148		152000	0.833848			152000	0.782744			152000	1.27587			152000	1.22353			51800	0.792144			51800	0.819956			51800	0.49716			51800	0.741283
	152100	0.821262		152100	0.832733			152100	0.780039			152100	1.27104			152100	1.21965			51900	0.79267			51900	0.818727			51900	0.494401			51900	0.744199
	152200	0.825691		152200	0.826533			152200	0.779004			152200	1.26644			152200	1.21918			52000	0.795538			52000	0.820442			52000	0.495713			52000	0.737536
	152300	0.818948		152300	0.83027			152300	0.765214			152300	1.26825			152300	1.22758			52100	0.799572			52100	0.816334			52100	0.49855			52100	0.734094
	152400	0.814919		152400	0.828276			152400	0.770417			152400	1.26448			152400	1.23565			52200	0.798262			52200	0.814752			52200	0.493749			52200	0.739796
	152500	0.815301		152500	0.826606			152500	0.774527			152500	1.25991			152500	1.22171			52300	0.797837			52300	0.809237			52300	0.493637			52300	0.75306
	152600	0.808216		152600	0.82663			152600	0.770679			152600	1.2623			152600	1.22173			52400	0.806821			52400	0.811173			52400	0.492432			52400	0.754771
	152700	0.804941		152700	0.823469			152700	0.77736			152700	1.26078			152700	1.22127			52500	0.808767			52500	0.809078			52500	0.492839			52500	0.747984
	152800	0.816149		152800	0.824147			152800	0.774655			152800	1.26557			152800	1.22182			52600	0.814684			52600	0.813528			52600	0.504782			52600	0.747282
	152900	0.820667		152900	0.827533			152900	0.772726			152900	1.2606			152900	1.21637			52700	0.815096			52700	0.818781			52700	0.50597			52700	0.739795
	153000	0.81878		153000	0.823993			153000	0.781348			153000	1.25606			153000	1.21826			52800	0.815292			52800	0.820427			52800	0.509647			52800	0.740212
	153100	0.815364		153100	0.824019			153100	0.784913			153100	1.2526			153100	1.2171			52900	0.80909			52900	0.818071			52900	0.511248			52900	0.739966
	153200	0.82065		153200	0.819954			153200	0.791376			153200	1.25527			153200	1.21157			53000	0.81218			53000	0.820593			53000	0.512339			53000	0.744425
	153300	0.82045		153300	0.814339			153300	0.787714			153300	1.25328			153300	1.19786			53100	0.81299			53100	0.824507			53100	0.515107			53100	0.744742
	153400	0.824859		153400	0.8148			153400	0.789221			153400	1.25435			153400	1.19397			53200	0.818046			53200	0.828552			53200	0.515196			53200	0.741502
	153500	0.822401		153500	0.812749			153500	0.793436			153500	1.25578			153500	1.19244			53300	0.814434			53300	0.826078			53300	0.51305			53300	0.725834
	153600	0.82394		153600	0.814551			153600	0.78709			153600	1.24843			153600	1.19023			53400	0.815159			53400	0.817379			53400	0.509144			53400	0.732208
	153700	0.81886		153700	0.81114			153700	0.792402			153700	1.24116			153700	1.19783			53500	0.817163			53500	0.814661			53500	0.498503			53500	0.740065
	153800	0.819229		153800	0.80639			153800	0.788573			153800	1.24295			153800	1.20419			53600	0.820608			53600	0.809688			53600	0.496236			53600	0.750039
	153900	0.820846		153900	0.805953			153900	0.782416			153900	1.24584			153900	1.20593			53700	0.827582			53700	0.811739			53700	0.494073			53700	0.750074
	154000	0.816481		154000	0.806359			154000	0.777004			154000	1.24844			154000	1.20017			53800	0.827629			53800	0.810783			53800	0.494483			53800	0.736284
	154100	0.815728		154100	0.808566			154100	0.772378			154100	1.24468			154100	1.20336			53900	0.825589			53900	0.810938			53900	0.4962			53900	0.742764
	154200	0.823388		154200	0.809996			154200	0.767787			154200	1.24328			154200	1.20906			54000	0.818678			54000	0.810638			54000	0.499984			54000	0.739365
	154300	0.821653		154300	0.80789			154300	0.756048			154300	1.24156			154300	1.2152			54100	0.813258			54100	0.813392			54100	0.503986			54100	0.742735
	154400	0.831809		154400	0.805843			154400	0.757105			154400	1.24024			154400	1.20999			54200	0.814143			54200	0.814543			54200	0.506266			54200	0.763034
	154500	0.831199		154500	0.806241			154500	0.761245			154500	1.23955			154500	1.2147			54300	0.812879			54300	0.821576			54300	0.505413			54300	0.756608
	154600	0.83506		154600	0.807199			154600	0.758955			154600	1.24571			154600	1.20306			54400	0.814652			54400	0.818013			54400	0.507257			54400	0.754676
	154700	0.831542		154700	0.812402			154700	0.761306			154700	1.24707			154700	1.19621			54500	0.807466			54500	0.814757			54500	0.51175			54500	0.760093
	154800	0.823973		154800	0.813416			154800	0.761328			154800	1.25353			154800	1.19317			54600	0.798256			54600	0.808023			54600	0.509823			54600	0.75266
	154900	0.827524		154900	0.815901			154900	0.762177			154900	1.25431			154900	1.19229			54700	0.7969			54700	0.809979			54700	0.511111			54700	0.764823
	155000	0.826528		155000	0.819018			155000	0.755677			155000	1.25581			155000	1.19131			54800	0.797702			54800	0.806488			54800	0.514108			54800	0.749447
	155100	0.818552		155100	0.819957			155100	0.759752			155100	1.25773			155100	1.19056			54900	0.80372			54900	0.807923			54900	0.520009			54900	0.736569
	155200	0.815898		155200	0.821811			155200	0.768847			155200	1.26032			155200	1.18663			55000	0.799586			55000	0.810118			55000	0.51699			55000	0.727731
	155300	0.808221		155300	0.831647			155300	0.773573			155300	1.26126			155300	1.18942			55100	0.794812			55100	0.812307			55100	0.522044			55100	0.721603
	155400	0.810351		155400	0.833989			155400	0.77053			155400	1.26502			155400	1.18521			55200	0.797509			55200	0.810397			55200	0.52658			55200	0.72904
	155500	0.81072		155500	0.83361			155500	0.770135			155500	1.25952			155500	1.19193			55300	0.789979			55300	0.802727			55300	0.535222			55300	0.718784
	155600	0.811332		155600	0.831178			155600	0.765074			155600	1.26089			155600	1.19288			55400	0.791823			55400	0.800987			55400	0.537199			55400	0.717522
	155700	0.811163		155700	0.830918			155700	0.76525			155700	1.25592			155700	1.19581			55500	0.799609			55500	0.809324			55500	0.535826			55500	0.730474
	155800	0.812524		155800	0.832609			155800	0.767969			155800	1.25786			155800	1.19947			55600	0.795674			55600	0.80292			55600	0.536783			55600	0.731498
	155900	0.81514		155900	0.83224			155900	0.77998			155900	1.25239			155900	1.20113			55700	0.795777			55700	0.804896			55700	0.536049			55700	0.74555
	156000	0.813582		156000	0.830246			156000	0.778663			156000	1.25795			156000	1.2037			55800	0.794648			55800	0.804954			55800	0.537532			55800	0.757709
	156100	0.813873		156100	0.831154			156100	0.778332			156100	1.25477			156100	1.19893			55900	0.796851			55900	0.790817			55900	0.536204			55900	0.762336
	156200	0.814379		156200	0.828991			156200	0.770309			156200	1.25338			156200	1.20188			56000	0.799263			56000	0.786817			56000	0.538354			56000	0.757088
	156300	0.819989		156300	0.828373			156300	0.764489			156300	1.25299			156300	1.19961			56100	0.800938			56100	0.78273			56100	0.538567			56100	0.755014
	156400	0.816191		156400	0.833503			156400	0.768622			156400	1.25498			156400	1.18562			56200	0.809508			56200	0.798729			56200	0.533942			56200	0.761398
	156500	0.818099		156500	0.836372			156500	0.776693			156500	1.25705			156500	1.18494			56300	0.804641			56300	0.805243			56300	0.531167			56300	0.759342
	156600	0.818369		156600	0.837296			156600	0.775513			156600	1.25987			156600	1.17762			56400	0.79229			56400	0.798814			56400	0.536553			56400	0.756564
	156700	0.817124		156700	0.840692			156700	0.776406			156700	1.25864			156700	1.18325			56500	0.788716			56500	0.80199			56500	0.536			56500	0.760257
	156800	0.81424		156800	0.839799			156800	0.771202			156800	1.25987			156800	1.19026			56600	0.781718			56600	0.798679			56600	0.531323			56600	0.767421
	156900	0.817514		156900	0.842704			156900	0.772884			156900	1.26317			156900	1.19074			56700	0.781379			56700	0.794638			56700	0.527022			56700	0.774073
	157000	0.822623		157000	0.843998			157000	0.770621			157000	1.26675			157000	1.20018			56800	0.780843			56800	0.801716			56800	0.531742			56800	0.777356
	157100	0.827084		157100	0.840672			157100	0.774957			157100	1.26582			157100	1.20257			56900	0.777657			56900	0.803496			56900	0.526974			56900	0.79048
	157200	0.821043		157200	0.843061			157200	0.786075			157200	1.26655			157200	1.20485			57000	0.774036			57000	0.805702			57000	0.526807			57000	0.781941
	157300	0.825403		157300	0.840756			157300	0.793309			157300	1.26786			157300	1.21628			57100	0.762842			57100	0.801657			57100	0.531003			57100	0.787864
	157400	0.820236		157400	0.836944			157400	0.799905			157400	1.26471			157400	1.21744			57200	0.767982			57200	0.796532			57200	0.53485			57200	0.781222
	157500	0.824741		157500	0.832731			157500	0.793736			157500	1.26353			157500	1.22496			57300	0.780351			57300	0.789326			57300	0.537154			57300	0.772471
	157600	0.826311		157600	0.823898			157600	0.792378			157600	1.25998			157600	1.22215			57400	0.785998			57400	0.79171			57400	0.542018			57400	0.768312
	157700	0.830916		157700	0.821227			157700	0.795399			157700	1.25915			157700	1.21745			57500	0.786186			57500	0.800738			57500	0.541781			57500	0.768171
	157800	0.831717		157800	0.818668			157800	0.794566			157800	1.25061			157800	1.21708			57600	0.785268			57600	0.804931			57600	0.54507			57600	0.768756
	157900	0.823287		157900	0.819231			157900	0.791686			157900	1.25039			157900	1.22138			57700	0.790026			57700	0.807999			57700	0.542217			57700	0.76254
	158000	0.821716		158000	0.81729			158000	0.798813			158000	1.24973			158000	1.21534			57800	0.793618			57800	0.812297			57800	0.545269			57800	0.753966
	158100	0.830029		158100	0.824253			158100	0.79974			158100	1.2455			158100	1.21579			57900	0.795081			57900	0.816101			57900	0.551548			57900	0.757632
	158200	0.822156		158200	0.824689			158200	0.797579			158200	1.24393			158200	1.21875			58000	0.797173			58000	0.818221			58000	0.549892			58000	0.7496
	158300	0.831117		158300	0.819481			158300	0.793814			158300	1.24446			158300	1.22463			58100	0.794859			58100	0.820683			58100	0.557424			58100	0.744774
	158400	0.830748		158400	0.826192			158400	0.799661			158400	1.24112			158400	1.22094			58200	0.792282			58200	0.837586			58200	0.555191			58200	0.74454
	158500	0.825319		158500	0.825799			158500	0.800247			158500	1.24817			158500	1.22105			58300	0.801307			58300	0.842814			58300	0.552158			58300	0.73983
	158600	0.820651		158600	0.824614			158600	0.803123			158600	1.25455			158600	1.21598			58400	0.805463			58400	0.837177			58400	0.557421			58400	0.732813
	158700	0.822213		158700	0.827177			158700	0.802971			158700	1.25087			158700	1.21427			58500	0.807494			58500	0.829946			58500	0.558146			58500	0.716895
	158800	0.826242		158800	0.825763			158800	0.809977			158800	1.25143			158800	1.21453			58600	0.801698			58600	0.8293			58600	0.560462			58600	0.718992
	158900	0.824423		158900	0.824268			158900	0.801135			158900	1.25116			158900	1.21774			58700	0.796206			58700	0.821257			58700	0.560357			58700	0.717856
	159000	0.816902		159000	0.819721			159000	0.797488			159000	1.24567			159000	1.21808			58800	0.792092			58800	0.822241			58800	0.556792			58800	0.720898
	159100	0.815471		159100	0.809622			159100	0.790668			159100	1.24105			159100	1.2126			58900	0.795493			58900	0.81547			58900	0.556971			58900	0.726322
	159200	0.812899		159200	0.823576			159200	0.785922			159200	1.23909			159200	1.21148			59000	0.796951			59000	0.810616			59000	0.552643			59000	0.732141
	159300	0.807193		159300	0.823659			159300	0.785505			159300	1.24204			159300	1.21189			59100	0.798788			59100	0.801861			59100	0.55117			59100	0.73382
	159400	0.812816		159400	0.822352			159400	0.787705			159400	1.23865			159400	1.20897			59200	0.791364			59200	0.793471			59200	0.554043			59200	0.735975
	159500	0.816584		159500	0.825641			159500	0.784971			159500	1.2375			159500	1.21154			59300	0.788199			59300	0.790336			59300	0.554166			59300	0.733691
	159600	0.813532		159600	0.821058			159600	0.78602			159600	1.24063			159600	1.21787			59400	0.794919			59400	0.797668			59400	0.548338			59400	0.738779
	159700	0.810281		159700	0.822368			159700	0.784146			159700	1.23954			159700	1.21083			59500	0.801732			59500	0.79574			59500	0.549006			59500	0.734116
	159800	0.811762		159800	0.825551			159800	0.786628			159800	1.24084			159800	1.21082			59600	0.806446			59600	0.799337			59600	0.545448			59600	0.739035
	159900	0.814956		159900	0.825073			159900	0.784181			159900	1.24717			159900	1.21019			59700	0.808974			59700	0.795293			59700	0.552136			59700	0.742972
	160000	0.822839		160000	0.829147			160000	0.787987			160000	1.25449			160000	1.21291			59800	0.811602			59800	0.797616			59800	0.555999			59800	0.739229
	160100	0.822132		160100	0.824448			160100	0.787954			160100	1.25233			160100	1.20889			59900	0.813699			59900	0.796489			59900	0.556401			59900	0.728485
	160200	0.825437		160200	0.822198			160200	0.79274			160200	1.25696			160200	1.21164			60000	0.806476			60000	0.798111			60000	0.556849			60000	0.726154
	160300	0.821983		160300	0.825596			160300	0.787121			160300	1.25196			160300	1.21149			60100	0.810253			60100	0.801966			60100	0.553884			60100	0.721924
	160400	0.822846		160400	0.822136			160400	0.785167			160400	1.25344			160400	1.21146			60200	0.812138			60200	0.810618			60200	0.548729			60200	0.725025
	160500	0.820258		160500	0.828421			160500	0.779578			160500	1.25968			160500	1.20448			60300	0.804167			60300	0.804802			60300	0.548889			60300	0.725248
	160600	0.822797		160600	0.830524			160600	0.775551			160600	1.26892			160600	1.2026			60400	0.802708			60400	0.808849			60400	0.536733			60400	0.727747
	160700	0.823867		160700	0.838193			160700	0.769712			160700	1.26868			160700	1.19712			60500	0.808584			60500	0.812127			60500	0.535977			60500	0.724061
	160800	0.816547		160800	0.836033			160800	0.767193			160800	1.26389			160800	1.19012			60600	0.808196			60600	0.814232			60600	0.522864			60600	0.712412
	160900	0.812424		160900	0.837842			160900	0.763866			160900	1.26107			160900	1.19507			60700	0.806571			60700	0.8081			60700	0.514914			60700	0.706774
	161000	0.807451		161000	0.834659			161000	0.763411			161000	1.26566			161000	1.19249			60800	0.814933			60800	0.811011			60800	0.508534			60800	0.717467
	161100	0.803008		161100	0.836818			161100	0.75908			161100	1.26086			161100	1.19403			60900	0.819674			60900	0.81384			60900	0.505778			60900	0.712514
	161200	0.805306		161200	0.839781			161200	0.766837			161200	1.2637			161200	1.19455			61000	0.822023			61000	0.81074			61000	0.500251			61000	0.71964
	161300	0.802039		161300	0.849614			161300	0.769502			161300	1.26149			161300	1.19495			61100	0.82128			61100	0.799494			61100	0.499812			61100	0.710183
	161400	0.801913		161400	0.853603			161400	0.774995			161400	1.26045			161400	1.19355			61200	0.825644			61200	0.799621			61200	0.497186			61200	0.704069
	161500	0.80682		161500	0.854427			161500	0.778828			161500	1.24698			161500	1.19836			61300	0.825139			61300	0.800377			61300	0.49993			61300	0.700563
	161600	0.80543		161600	0.849834			161600	0.783038			161600	1.24239			161600	1.1861			61400	0.822541			61400	0.794146			61400	0.497111			61400	0.69895
	161700	0.807667		161700	0.847328			161700	0.788643			161700	1.24093			161700	1.18952			61500	0.823393			61500	0.793589			61500	0.496306			61500	0.702798
	161800	0.815763		161800	0.853346			161800	0.786119			161800	1.24043			161800	1.18116			61600	0.823202			61600	0.796269			61600	0.502307			61600	0.714253
	161900	0.816833		161900	0.853463			161900	0.79111			161900	1.24333			161900	1.19056			61700	0.813534			61700	0.794656			61700	0.503132			61700	0.711785
	162000	0.819293		162000	0.849174			162000	0.792487			162000	1.23896			162000	1.18997			61800	0.813494			61800	0.796571			61800	0.505846			61800	0.723408
	162100	0.824766		162100	0.85493			162100	0.79339			162100	1.23587			162100	1.18942			61900	0.812847			61900	0.79842			61900	0.510534			61900	0.727772
	162200	0.827469		162200	0.853908			162200	0.791282			162200	1.23312			162200	1.18893			62000	0.818574			62000	0.807728			62000	0.508828			62000	0.737787
	162300	0.829344		162300	0.850709			162300	0.790517			162300	1.23856			162300	1.19322			62100	0.818794			62100	0.809184			62100	0.508746			62100	0.744781
	162400	0.825112		162400	0.846884			162400	0.790991			162400	1.24273			162400	1.19509			62200	0.814576			62200	0.805966			62200	0.514496			62200	0.741047
	162500	0.826241		162500	0.84665			162500	0.794831			162500	1.24509			162500	1.21031			62300	0.813862			62300	0.798322			62300	0.51833			62300	0.740104
	162600	0.828731		162600	0.84978			162600	0.792727			162600	1.24667			162600	1.21201			62400	0.817782			62400	0.791842			62400	0.518973			62400	0.735169
	162700	0.825581		162700	0.845507			162700	0.795165			162700	1.24807			162700	1.21042			62500	0.823521			62500	0.799196			62500	0.511429			62500	0.732506
	162800	0.830589		162800	0.841567			162800	0.797567			162800	1.24589			162800	1.20853			62600	0.824858			62600	0.799774			62600	0.504879			62600	0.7331
	162900	0.834104		162900	0.839296			162900	0.797902			162900	1.25517			162900	1.20584			62700	0.826486			62700	0.797442			62700	0.499491			62700	0.732247
	163000	0.826704		163000	0.830326			163000	0.792976			163000	1.26319			163000	1.20689			62800	0.83222			62800	0.800251			62800	0.497122			62800	0.71946
	163100	0.823643		163100	0.825183			163100	0.797605			163100	1.25947			163100	1.20516			62900	0.835256			62900	0.796513			62900	0.495377			62900	0.70178
	163200	0.820254		163200	0.823781			163200	0.798844			163200	1.25241			163200	1.2146			63000	0.840716			63000	0.797888			63000	0.498049			63000	0.706735
	163300	0.823357		163300	0.824337			163300	0.796886			163300	1.25168			163300	1.20824			63100	0.848229			63100	0.805896			63100	0.494552			63100	0.711755
	163400	0.822268		163400	0.825973			163400	0.789348			163400	1.25038			163400	1.21059			63200	0.844941			63200	0.811891			63200	0.488286			63200	0.715894
	163500	0.821588		163500	0.826372			163500	0.788583			163500	1.25767			163500	1.21508			63300	0.847771			63300	0.825077			63300	0.490311			63300	0.721108
	163600	0.821806		163600	0.830593			163600	0.786328			163600	1.25942			163600	1.22193			63400	0.842678			63400	0.824833			63400	0.49432			63400	0.72043
	163700	0.822911		163700	0.837718			163700	0.777902			163700	1.26156			163700	1.21827			63500	0.845426			63500	0.830256			63500	0.497406			63500	0.716156
	163800	0.822976		163800	0.840246			163800	0.778787			163800	1.25931			163800	1.22544			63600	0.849409			63600	0.827293			63600	0.503286			63600	0.713484
	163900	0.82521		163900	0.846576			163900	0.776999			163900	1.26175			163900	1.22647			63700	0.839367			63700	0.821477			63700	0.506713			63700	0.726
	164000	0.830399		164000	0.838852			164000	0.778968			164000	1.26161			164000	1.22873			63800	0.837071			63800	0.821216			63800	0.506319			63800	0.736476
	164100	0.834962		164100	0.836588			164100	0.781032			164100	1.26152			164100	1.22357			63900	0.837863			63900	0.821656			63900	0.503394			63900	0.7315
	164200	0.832972		164200	0.837911			164200	0.784768			164200	1.26515			164200	1.22261			64000	0.836337			64000	0.823754			64000	0.501507			64000	0.740972
	164300	0.834992		164300	0.831486			164300	0.787155			164300	1.26704			164300	1.22334			64100	0.841556			64100	0.823364			64100	0.50753			64100	0.738589
	164400	0.833683		164400	0.831214			164400	0.791877			164400	1.26543			164400	1.22026			64200	0.83478			64200	0.813904			64200	0.504063			64200	0.74687
	164500	0.835641		164500	0.831564			164500	0.797556			164500	1.26561			164500	1.22069			64300	0.838419			64300	0.815966			64300	0.499926			64300	0.749554
	164600	0.837968		164600	0.831874			164600	0.801455			164600	1.2645			164600	1.22368			64400	0.837744			64400	0.815412			64400	0.500906			64400	0.750756
	164700	0.836299		164700	0.832977			164700	0.80705			164700	1.26106			164700	1.22147			64500	0.835111			64500	0.811801			64500	0.498672			64500	0.749471
	164800	0.833851		164800	0.822547			164800	0.810009			164800	1.2553			164800	1.22493			64600	0.836803			64600	0.814606			64600	0.49548			64600	0.742606
	164900	0.831014		164900	0.825167			164900	0.806332			164900	1.25797			164900	1.22535			64700	0.835503			64700	0.816739			64700	0.505668			64700	0.747704
	165000	0.83299		165000	0.828267			165000	0.803605			165000	1.26383			165000	1.22184			64800	0.824581			64800	0.811911			64800	0.509922			64800	0.756249
	165100	0.833557		165100	0.833171			165100	0.798335			165100	1.26115			165100	1.21766			64900	0.826658			64900	0.799223			64900	0.514296			64900	0.748998
	165200	0.829618		165200	0.838333			165200	0.798101			165200	1.25895			165200	1.21398			65000	0.822821			65000	0.80666			65000	0.510568			65000	0.748486
	165300	0.831409		165300	0.836596			165300	0.79652			165300	1.26394			165300	1.21114			65100	0.82287			65100	0.812069			65100	0.517951			65100	0.741054
	165400	0.833702		165400	0.836611			165400	0.796829			165400	1.26326			165400	1.20965			65200	0.818258			65200	0.809479			65200	0.520364			65200	0.736283
	165500	0.822108		165500	0.832319			165500	0.798278			165500	1.26108			165500	1.21079			65300	0.817864			65300	0.808441			65300	0.529929			65300	0.727363
	165600	0.825291		165600	0.835019			165600	0.796188			165600	1.26464			165600	1.2098			65400	0.815422			65400	0.809466			65400	0.531266			65400	0.729322
	165700	0.826173		165700	0.844621			165700	0.80187			165700	1.26828			165700	1.20779			65500	0.815428			65500	0.807353			65500	0.525934			65500	0.722979
	165800	0.826902		165800	0.845183			165800	0.801049			165800	1.26846			165800	1.2113			65600	0.815552			65600	0.800772			65600	0.519929			65600	0.724391
	165900	0.824773		165900	0.840432			165900	0.801706			165900	1.26764			165900	1.22016			65700	0.82114			65700	0.804814			65700	0.515166			65700	0.721068
	166000	0.823784		166000	0.831537			166000	0.801881			166000	1.27169			166000	1.22544			65800	0.80882			65800	0.804159			65800	0.509963			65800	0.717282
	166100	0.826987		166100	0.826837			166100	0.809396			166100	1.2717			166100	1.23106			65900	0.811239			65900	0.800986			65900	0.511327			65900	0.720162
	166200	0.826191		166200	0.829702			166200	0.806923			166200	1.26417			166200	1.23288			66000	0.806824			66000	0.797972			66000	0.506182			66000	0.726777
	166300	0.820971		166300	0.831356			166300	0.799708			166300	1.25872			166300	1.22621			66100	0.809528			66100	0.796679			66100	0.503119			66100	0.727462
	166400	0.82485		166400	0.829933			166400	0.797718			166400	1.25865			166400	1.21883			66200	0.807051			66200	0.798421			66200	0.496747			66200	0.741368
	166500	0.817074		166500	0.827193			166500	0.79305			166500	1.2524			166500	1.21665			66300	0.811223			66300	0.798386			66300	0.497948			66300	0.739874
	166600	0.81893		166600	0.820273			166600	0.786286			166600	1.25024			166600	1.21914			66400	0.812489			66400	0.799562			66400	0.502737			66400	0.745046
	166700	0.820938		166700	0.826041			166700	0.78905			166700	1.25068			166700	1.21942			66500	0.810433			66500	0.79906			66500	0.50297			66500	0.737934
	166800	0.823306		166800	0.82585			166800	0.785605			166800	1.24189			166800	1.21064			66600	0.81249			66600	0.802464			66600	0.504987			66600	0.732286
	166900	0.826351		166900	0.827333			166900	0.789001			166900	1.24156			166900	1.21121			66700	0.813943			66700	0.805597			66700	0.51153			66700	0.731726
	167000	0.82336		167000	0.82964			167000	0.781538			167000	1.24475			167000	1.20261			66800	0.812786			66800	0.810302			66800	0.5092			66800	0.729881
	167100	0.821479		167100	0.831634			167100	0.778937			167100	1.25497			167100	1.19459			66900	0.820407			66900	0.810329			66900	0.506566			66900	0.723394
	167200	0.818836		167200	0.827709			167200	0.783296			167200	1.25956			167200	1.1984			67000	0.818957			67000	0.809702			67000	0.510624			67000	0.717853
	167300	0.816122		167300	0.837566			167300	0.783209			167300	1.2567			167300	1.20454			67100	0.827556			67100	0.809111			67100	0.503178			67100	0.714066
	167400	0.817074		167400	0.840093			167400	0.780986			167400	1.26202			167400	1.20193			67200	0.819311			67200	0.81194			67200	0.499013			67200	0.715995
	167500	0.819507		167500	0.842557			167500	0.782662			167500	1.25819			167500	1.19844			67300	0.82024			67300	0.813069			67300	0.49258			67300	0.713395
	167600	0.814257		167600	0.844687			167600	0.783335			167600	1.25938			167600	1.19752			67400	0.823544			67400	0.804241			67400	0.489602			67400	0.718475
	167700	0.804659		167700	0.847726			167700	0.78396			167700	1.26571			167700	1.1914			67500	0.822377			67500	0.797642			67500	0.491212			67500	0.722728
	167800	0.801807		167800	0.84965			167800	0.785161			167800	1.25936			167800	1.19071			67600	0.825677			67600	0.797068			67600	0.489337			67600	0.727292
	167900	0.800016		167900	0.851688			167900	0.791859			167900	1.26221			167900	1.19728			67700	0.825131			67700	0.789792			67700	0.4939			67700	0.728187
	168000	0.800643		168000	0.852212			168000	0.791202			168000	1.25484			168000	1.20929			67800	0.825719			67800	0.786192			67800	0.497066			67800	0.728193
	168100	0.7999		168100	0.851821			168100	0.789886			168100	1.24995			168100	1.21087			67900	0.82852			67900	0.784628			67900	0.497127			67900	0.7323
	168200	0.806193		168200	0.846056			168200	0.788128			168200	1.25142			168200	1.21046			68000	0.822277			68000	0.780511			68000	0.49975			68000	0.730076
	168300	0.805081		168300	0.846459			168300	0.78955			168300	1.25102			168300	1.20923			68100	0.828542			68100	0.784169			68100	0.50334			68100	0.726467
	168400	0.804143		168400	0.841499			168400	0.780717			168400	1.25363			168400	1.20516			68200	0.828501			68200	0.784557			68200	0.511238			68200	0.728882
	168500	0.802982		168500	0.841664			168500	0.779358			168500	1.25358			168500	1.1948			68300	0.822286			68300	0.797673			68300	0.516627			68300	0.730289
	168600	0.812188		168600	0.840549			168600	0.779151			168600	1.24632			168600	1.19742			68400	0.821252			68400	0.807051			68400	0.518909			68400	0.728344
	168700	0.809104		168700	0.839399			168700	0.777333			168700	1.24756			168700	1.19428			68500	0.822211			68500	0.809571			68500	0.520777			68500	0.732969
	168800	0.810107		168800	0.839488			168800	0.771991			168800	1.24578			168800	1.19634			68600	0.823323			68600	0.810121			68600	0.517209			68600	0.729115
	168900	0.807831		168900	0.836847			168900	0.778995			168900	1.24428			168900	1.19569			68700	0.820641			68700	0.813369			68700	0.521253			68700	0.716515
	169000	0.808102		169000	0.837877			169000	0.778405			169000	1.2518			169000	1.19191			68800	0.815546			68800	0.815607			68800	0.525322			68800	0.722839
	169100	0.802519		169100	0.839063			169100	0.779851			169100	1.2537			169100	1.19274			68900	0.814268			68900	0.816587			68900	0.532293			68900	0.731629
	169200	0.800337		169200	0.837498			169200	0.778279			169200	1.25025			169200	1.19074			69000	0.811747			69000	0.815806			69000	0.53237			69000	0.731027
	169300	0.798296		169300	0.843021			169300	0.77989			169300	1.24906			169300	1.19064			69100	0.804734			69100	0.817993			69100	0.526213			69100	0.726903
	169400	0.800853		169400	0.843511			169400	0.774676			169400	1.24607			169400	1.19595			69200	0.809701			69200	0.821691			69200	0.527092			69200	0.723921
	169500	0.794389		169500	0.846927			169500	0.770535			169500	1.25408			169500	1.19907			69300	0.809452			69300	0.817757			69300	0.52033			69300	0.727176
	169600	0.791181		169600	0.852026			169600	0.771631			169600	1.24542			169600	1.19551			69400	0.809268			69400	0.821534			69400	0.519079			69400	0.723365
	169700	0.794033		169700	0.847944			169700	0.772328			169700	1.24711			169700	1.19261			69500	0.806261			69500	0.82025			69500	0.520359			69500	0.725522
	169800	0.798696		169800	0.848514			169800	0.758259			169800	1.24919			169800	1.19484			69600	0.806326			69600	0.823073			69600	0.52009			69600	0.738875
	169900	0.799148		169900	0.842043			169900	0.761161			169900	1.24411			169900	1.20361			69700	0.809712			69700	0.819248			69700	0.517242			69700	0.734437
	170000	0.801527		170000	0.839516			170000	0.757834			170000	1.24149			170000	1.20512			69800	0.806618			69800	0.824538			69800	0.514686			69800	0.735295
	170100	0.807253		170100	0.839111			170100	0.760254			170100	1.24273			170100	1.21087			69900	0.806637			69900	0.82468			69900	0.513228			69900	0.73787
	170200	0.801251		170200	0.833899			170200	0.762098			170200	1.24267			170200	1.21596			70000	0.810747			70000	0.815259			70000	0.524374			70000	0.741136
	170300	0.803009		170300	0.831138			170300	0.762729			170300	1.24332			170300	1.22015			70100	0.808886			70100	0.820143			70100	0.520986			70100	0.744323
	170400	0.807374		170400	0.823758			170400	0.765956			170400	1.2404			170400	1.22515			70200	0.80455			70200	0.809763			70200	0.520606			70200	0.739536
	170500	0.812174		170500	0.823737			170500	0.76471			170500	1.24359			170500	1.23263			70300	0.810749			70300	0.80423			70300	0.517937			70300	0.741098
	170600	0.809126		170600	0.828831			170600	0.759648			170600	1.23732			170600	1.23076			70400	0.807956			70400	0.804373			70400	0.516471			70400	0.741924
	170700	0.804204		170700	0.832361			170700	0.772379			170700	1.23535			170700	1.22918			70500	0.806034			70500	0.803808			70500	0.513306			70500	0.73807
	170800	0.806144		170800	0.834521			170800	0.770253			170800	1.23716			170800	1.22186			70600	0.806142			70600	0.803734			70600	0.510107			70600	0.741136
	170900	0.808792		170900	0.836602			170900	0.770762			170900	1.23416			170900	1.21777			70700	0.80424			70700	0.799968			70700	0.512939			70700	0.733982
	171000	0.80871		171000	0.837628			171000	0.769963			171000	1.23391			171000	1.22005			70800	0.808382			70800	0.79863			70800	0.512352			70800	0.73481
	171100	0.819837		171100	0.840247			171100	0.768301			171100	1.23107			171100	1.21774			70900	0.808851			70900	0.804469			70900	0.503341			70900	0.738372
	171200	0.819176		171200	0.848528			171200	0.772293			171200	1.23494			171200	1.217			71000	0.808854			71000	0.802454			71000	0.500064			71000	0.736409
	171300	0.815079		171300	0.85595			171300	0.777814			171300	1.23457			171300	1.21117			71100	0.812061			71100	0.80838			71100	0.501479			71100	0.737583
	171400	0.818076		171400	0.854032			171400	0.779898			171400	1.23856			171400	1.2125			71200	0.811014			71200	0.810384			71200	0.503758			71200	0.727117
	171500	0.820244		171500	0.852314			171500	0.783189			171500	1.24312			171500	1.21193			71300	0.814913			71300	0.820184			71300	0.504341			71300	0.731583
	171600	0.821632		171600	0.844746			171600	0.781661			171600	1.24137			171600	1.21045			71400	0.814602			71400	0.815488			71400	0.520907			71400	0.729952
	171700	0.820774		171700	0.840696			171700	0.770073			171700	1.24365			171700	1.2145			71500	0.813489			71500	0.818524			71500	0.525983			71500	0.727179
	171800	0.817347		171800	0.843034			171800	0.774923			171800	1.24338			171800	1.221			71600	0.817936			71600	0.823012			71600	0.518053			71600	0.721693
	171900	0.816783		171900	0.837399			171900	0.770811			171900	1.24236			171900	1.21737			71700	0.810411			71700	0.819323			71700	0.520224			71700	0.72355
	172000	0.811644		172000	0.838021			172000	0.772955			172000	1.24039			172000	1.21838			71800	0.807544			71800	0.819734			71800	0.517221			71800	0.721546
	172100	0.810629		172100	0.838302			172100	0.77275			172100	1.23929			172100	1.21559			71900	0.801067			71900	0.812949			71900	0.51796			71900	0.726845
	172200	0.812987		172200	0.842807			172200	0.760798			172200	1.24047			172200	1.21668			72000	0.80223			72000	0.809536			72000	0.514831			72000	0.726746
	172300	0.812938		172300	0.837782			172300	0.759327			172300	1.24262			172300	1.22035			72100	0.801281			72100	0.80927			72100	0.518228			72100	0.734153
	172400	0.813477		172400	0.832006			172400	0.757069			172400	1.2397			172400	1.22082			72200	0.800477			72200	0.799567			72200	0.519341			72200	0.7313
	172500	0.81776		172500	0.834827			172500	0.755459			172500	1.24072			172500	1.22217			72300	0.796578			72300	0.804682			72300	0.50116			72300	0.731402
	172600	0.815709		172600	0.840019			172600	0.770909			172600	1.23634			172600	1.21837			72400	0.797388			72400	0.809196			72400	0.491979			72400	0.724241
	172700	0.819786		172700	0.835604			172700	0.765396			172700	1.24168			172700	1.21809			72500	0.793183			72500	0.808772			72500	0.493281			72500	0.730587
	172800	0.82071		172800	0.839671			172800	0.771929			172800	1.24604			172800	1.22629			72600	0.795371			72600	0.816167			72600	0.491284			72600	0.729929
	172900	0.825874		172900	0.841971			172900	0.771196			172900	1.24915			172900	1.22787			72700	0.79635			72700	0.814698			72700	0.497249			72700	0.717583
	173000	0.825984		173000	0.832693			173000	0.765773			173000	1.24839			173000	1.24948			72800	0.803059			72800	0.810813			72800	0.494027			72800	0.712103
	173100	0.831613		173100	0.830294			173100	0.766171			173100	1.24514			173100	1.2543			72900	0.794879			72900	0.814553			72900	0.491989			72900	0.716909
	173200	0.833487		173200	0.830664			173200	0.766182			173200	1.24585			173200	1.24421			73000	0.789543			73000	0.813007			73000	0.482948			73000	0.724101
	173300	0.830941		173300	0.833498			173300	0.766005			173300	1.24777			173300	1.25178			73100	0.79234			73100	0.818117			73100	0.478469			73100	0.716552
	173400	0.828689		173400	0.832096			173400	0.765868			173400	1.24766			173400	1.25718			73200	0.798633			73200	0.816427			73200	0.477028			73200	0.723658
	173500	0.833652		173500	0.834831			173500	0.762458			173500	1.24796			173500	1.2584			73300	0.7931			73300	0.812542			73300	0.475214			73300	0.740023
	173600	0.836826		173600	0.839767			173600	0.764872			173600	1.24636			173600	1.25312			73400	0.793407			73400	0.810803			73400	0.471314			73400	0.73558
	173700	0.837948		173700	0.83224			173700	0.763806			173700	1.24012			173700	1.24578			73500	0.794937			73500	0.807292			73500	0.465508			73500	0.734837
	173800	0.836386		173800	0.828089			173800	0.759694			173800	1.24356			173800	1.2388			73600	0.795794			73600	0.805507			73600	0.460369			73600	0.747251
	173900	0.835569		173900	0.831622			173900	0.768264			173900	1.24036			173900	1.22027			73700	0.794539			73700	0.810982			73700	0.463933			73700	0.74503
	174000	0.831643		174000	0.82684			174000	0.776557			174000	1.23191			174000	1.21879			73800	0.794971			73800	0.809347			73800	0.46924			73800	0.735859
	174100	0.823967		174100	0.824234			174100	0.777981			174100	1.22525			174100	1.22312			73900	0.799637			73900	0.813149			73900	0.472498			73900	0.727085
	174200	0.823426		174200	0.832969			174200	0.785649			174200	1.21684			174200	1.21639			74000	0.798434			74000	0.813652			74000	0.475538			74000	0.730399
	174300	0.82795		174300	0.838836			174300	0.78616			174300	1.2171			174300	1.20661			74100	0.799262			74100	0.812881			74100	0.477837			74100	0.728576
	174400	0.825747		174400	0.836133			174400	0.787204			174400	1.21268			174400	1.20691			74200	0.804873			74200	0.811859			74200	0.480674			74200	0.724813
	174500	0.814676		174500	0.83036			174500	0.786317			174500	1.20411			174500	1.20754			74300	0.80543			74300	0.810036			74300	0.484441			74300	0.72767
	174600	0.814749		174600	0.840498			174600	0.784972			174600	1.20483			174600	1.20528			74400	0.805276			74400	0.807097			74400	0.483741			74400	0.736492
	174700	0.817372		174700	0.846986			174700	0.787012			174700	1.20241			174700	1.20711			74500	0.806216			74500	0.809602			74500	0.487009			74500	0.736135
	174800	0.827251		174800	0.840667			174800	0.772789			174800	1.21059			174800	1.20377			74600	0.805146			74600	0.808029			74600	0.489357			74600	0.741072
	174900	0.829118		174900	0.840028			174900	0.770123			174900	1.22431			174900	1.20413			74700	0.8107			74700	0.813219			74700	0.483637			74700	0.746221
	175000	0.825158		175000	0.841066			175000	0.76772			175000	1.22908			175000	1.20273			74800	0.807733			74800	0.81548			74800	0.482356			74800	0.74575
	175100	0.827878		175100	0.82552			175100	0.761978			175100	1.24253			175100	1.20108			74900	0.811004			74900	0.814961			74900	0.480251			74900	0.744303
	175200	0.817491		175200	0.821576			175200	0.763865			175200	1.25212			175200	1.20583			75000	0.801576			75000	0.810034			75000	0.481189			75000	0.744787
	175300	0.815197		175300	0.823421			175300	0.760979			175300	1.26416			175300	1.20807			75100	0.806413			75100	0.808402			75100	0.482151			75100	0.739349
	175400	0.821308		175400	0.820889			175400	0.759159			175400	1.27341			175400	1.20307			75200	0.807923			75200	0.812177			75200	0.477499			75200	0.74606
	175500	0.823413		175500	0.820364			175500	0.763802			175500	1.2739			175500	1.21257			75300	0.811312			75300	0.8178			75300	0.475076			75300	0.744476
	175600	0.822187		175600	0.810331			175600	0.76416			175600	1.27666			175600	1.21826			75400	0.807352			75400	0.815138			75400	0.47585			75400	0.745181
	175700	0.808499		175700	0.815926			175700	0.77839			175700	1.26997			175700	1.21571			75500	0.808171			75500	0.813261			75500	0.475336			75500	0.7432
	175800	0.807459		175800	0.817638			175800	0.781721			175800	1.27084			175800	1.20649			75600	0.811603			75600	0.814593			75600	0.480548			75600	0.752854
	175900	0.814976		175900	0.820778			175900	0.780366			175900	1.26981			175900	1.20971			75700	0.811406			75700	0.810009			75700	0.481149			75700	0.758466
	176000	0.812086		176000	0.828786			176000	0.778787			176000	1.26957			176000	1.21109			75800	0.806723			75800	0.806404			75800	0.483756			75800	0.76393
	176100	0.815407		176100	0.828006			176100	0.780399			176100	1.2664			176100	1.2119			75900	0.807153			75900	0.810778			75900	0.480188			75900	0.763442
	176200	0.819161		176200	0.827599			176200	0.77902			176200	1.26263			176200	1.21134			76000	0.800052			76000	0.814504			76000	0.480189			76000	0.760688
	176300	0.819708		176300	0.825056			176300	0.785327			176300	1.2622			176300	1.21488			76100	0.797868			76100	0.810139			76100	0.48624			76100	0.75423
	176400	0.81616		176400	0.825963			176400	0.788692			176400	1.26219			176400	1.21469			76200	0.795879			76200	0.813351			76200	0.489637			76200	0.738381
	176500	0.81035		176500	0.82747			176500	0.79202			176500	1.25785			176500	1.21073			76300	0.799986			76300	0.816331			76300	0.48528			76300	0.740135
	176600	0.816981		176600	0.827096			176600	0.785748			176600	1.25987			176600	1.22339			76400	0.7987			76400	0.82128			76400	0.481199			76400	0.743218
	176700	0.81218		176700	0.822987			176700	0.784116			176700	1.25457			176700	1.22015			76500	0.794828			76500	0.824093			76500	0.481218			76500	0.739217
	176800	0.807791		176800	0.827623			176800	0.789005			176800	1.25123			176800	1.22685			76600	0.796623			76600	0.828606			76600	0.483549			76600	0.732385
	176900	0.809538		176900	0.821488			176900	0.798047			176900	1.2486			176900	1.22632			76700	0.795007			76700	0.836984			76700	0.485			76700	0.734231
	177000	0.812747		177000	0.824464			177000	0.796274			177000	1.24052			177000	1.22537			76800	0.796367			76800	0.839277			76800	0.484559			76800	0.735438
	177100	0.815444		177100	0.822838			177100	0.7955			177100	1.2398			177100	1.22079			76900	0.793597			76900	0.8362			76900	0.48001			76900	0.736791
	177200	0.815589		177200	0.825787			177200	0.797407			177200	1.24039			177200	1.21886			77000	0.792836			77000	0.836266			77000	0.479932			77000	0.747065
	177300	0.817428		177300	0.821426			177300	0.790689			177300	1.24033			177300	1.20731			77100	0.79845			77100	0.83255			77100	0.48479			77100	0.753586
	177400	0.825227		177400	0.82306			177400	0.790414			177400	1.24511			177400	1.21181			77200	0.797187			77200	0.834219			77200	0.485894			77200	0.752036
	177500	0.82288		177500	0.82244			177500	0.796711			177500	1.24446			177500	1.20885			77300	0.800709			77300	0.832198			77300	0.489218			77300	0.749079
	177600	0.826378		177600	0.822578			177600	0.799436			177600	1.24936			177600	1.22134			77400	0.79441			77400	0.8237			77400	0.489112			77400	0.745398
	177700	0.835632		177700	0.815119			177700	0.795429			177700	1.25748			177700	1.21269			77500	0.795608			77500	0.819927			77500	0.48985			77500	0.753493
	177800	0.833951		177800	0.824141			177800	0.784561			177800	1.25825			177800	1.21732			77600	0.796817			77600	0.813951			77600	0.485284			77600	0.748208
	177900	0.831581		177900	0.821531			177900	0.782656			177900	1.25662			177900	1.20964			77700	0.799016			77700	0.820581			77700	0.488704			77700	0.747469
	178000	0.83012		178000	0.818479			178000	0.780971			178000	1.25598			178000	1.21645			77800	0.80265			77800	0.823493			77800	0.4957			77800	0.752473
	178100	0.828807		178100	0.823618			178100	0.777105			178100	1.25399			178100	1.22562			77900	0.801676			77900	0.827343			77900	0.494227			77900	0.739395
	178200	0.827674		178200	0.829877			178200	0.780671			178200	1.25866			178200	1.22354			78000	0.794046			78000	0.817647			78000	0.500426			78000	0.746554
	178300	0.818054		178300	0.835221			178300	0.785966			178300	1.2419			178300	1.22173			78100	0.792904			78100	0.819236			78100	0.50265			78100	0.748308
	178400	0.818453		178400	0.833292			178400	0.785413			178400	1.24614			178400	1.20823			78200	0.791616			78200	0.822937			78200	0.500222			78200	0.748079
	178500	0.818242		178500	0.840666			178500	0.781671			178500	1.23871			178500	1.20352			78300	0.798821			78300	0.828134			78300	0.498608			78300	0.747813
	178600	0.812226		178600	0.84502			178600	0.774833			178600	1.23609			178600	1.20246			78400	0.796241			78400	0.827036			78400	0.49895			78400	0.746275
	178700	0.811219		178700	0.843304			178700	0.778876			178700	1.21855			178700	1.19465			78500	0.794246			78500	0.831761			78500	0.500473			78500	0.747405
	178800	0.813511		178800	0.848462			178800	0.776986			178800	1.22052			178800	1.2025			78600	0.795763			78600	0.821631			78600	0.500433			78600	0.749441
	178900	0.808684		178900	0.85522			178900	0.781212			178900	1.21797			178900	1.19832			78700	0.797571			78700	0.817536			78700	0.501419			78700	0.752157
	179000	0.807831		179000	0.850518			179000	0.781218			179000	1.21963			179000	1.19258			78800	0.798342			78800	0.816196			78800	0.501796			78800	0.753014
	179100	0.810294		179100	0.84431			179100	0.779082			179100	1.22187			179100	1.18782			78900	0.797232			78900	0.816277			78900	0.49712			78900	0.744444
	179200	0.817158		179200	0.844617			179200	0.777019			179200	1.23723			179200	1.18689			79000	0.802114			79000	0.815169			79000	0.492843			79000	0.739377
	179300	0.816872		179300	0.842832			179300	0.770976			179300	1.23139			179300	1.19626			79100	0.803104			79100	0.808467			79100	0.490812			79100	0.728594
	179400	0.810163		179400	0.837606			179400	0.772497			179400	1.23312			179400	1.19987			79200	0.794562			79200	0.80546			79200	0.493898			79200	0.729767
	179500	0.81105		179500	0.837043			179500	0.782739			179500	1.23597			179500	1.19611			79300	0.796373			79300	0.808899			79300	0.488056			79300	0.722382
	179600	0.816396		179600	0.835131			179600	0.78246			179600	1.25357			179600	1.20345			79400	0.796402			79400	0.800818			79400	0.491568			79400	0.714035
	179700	0.817689		179700	0.831348			179700	0.787684			179700	1.26129			179700	1.19523			79500	0.794139			79500	0.806291			79500	0.48849			79500	0.70734
	179800	0.818237		179800	0.827533			179800	0.780365			179800	1.26128			179800	1.19301			79600	0.790343			79600	0.803218			79600	0.492301			79600	0.704762
	179900	0.817613		179900	0.828896			179900	0.781142			179900	1.26233			179900	1.19626			79700	0.795017			79700	0.803724			79700	0.497182			79700	0.698643
	180000	0.813017		180000	0.828241			180000	0.777039			180000	1.2598			180000	1.2015			79800	0.797937			79800	0.808627			79800	0.495959			79800	0.696689
	180100	0.809397		180100	0.824079			180100	0.77735			180100	1.25754			180100	1.20253			79900	0.792579			79900	0.806579			79900	0.495606			79900	0.688017
	180200	0.810071		180200	0.833201			180200	0.783906			180200	1.258			180200	1.20487			80000	0.797099			80000	0.81144			80000	0.499059			80000	0.695624
	180300	0.816972		180300	0.832113			180300	0.784254			180300	1.26028			180300	1.20223			80100	0.80198			80100	0.809991			80100	0.497451			80100	0.705337
	180400	0.818054		180400	0.833478			180400	0.782741			180400	1.26167			180400	1.2118			80200	0.798639			80200	0.804504			80200	0.499451			80200	0.709165
	180500	0.814806		180500	0.833828			180500	0.780453			180500	1.25864			180500	1.21332			80300	0.794949			80300	0.808577			80300	0.495351			80300	0.71394
	180600	0.8152		180600	0.83317			180600	0.780214			180600	1.24342			180600	1.21982			80400	0.799911			80400	0.801902			80400	0.497591			80400	0.721203
	180700	0.811893		180700	0.836074			180700	0.787541			180700	1.23889			180700	1.21854			80500	0.801369			80500	0.808208			80500	0.493028			80500	0.724654
	180800	0.80748		180800	0.838444			180800	0.78146			180800	1.23049			180800	1.21175			80600	0.79757			80600	0.804903			80600	0.487834			80600	0.7378
	180900	0.808803		180900	0.842584			180900	0.782314			180900	1.22451			180900	1.21589			80700	0.798087			80700	0.805709			80700	0.486693			80700	0.746357
	181000	0.803973		181000	0.845413			181000	0.78141			181000	1.21969			181000	1.20916			80800	0.804218			80800	0.802016			80800	0.48747			80800	0.758542
	181100	0.803239		181100	0.837604			181100	0.782975			181100	1.22016			181100	1.18675			80900	0.798498			80900	0.800663			80900	0.485757			80900	0.766694
	181200	0.805006		181200	0.833141			181200	0.784138			181200	1.22168			181200	1.17826			81000	0.797853			81000	0.798743			81000	0.484987			81000	0.750888
	181300	0.805797		181300	0.831234			181300	0.781881			181300	1.21673			181300	1.16522			81100	0.8009			81100	0.801427			81100	0.488387			81100	0.751096
	181400	0.804822		181400	0.829197			181400	0.787624			181400	1.21336			181400	1.15095			81200	0.807787			81200	0.798174			81200	0.491028			81200	0.750949
	181500	0.802688		181500	0.833706			181500	0.784812			181500	1.22159			181500	1.14594			81300	0.803504			81300	0.797188			81300	0.493787			81300	0.747176
	181600	0.806299		181600	0.835362			181600	0.78459			181600	1.2315			181600	1.14209			81400	0.799312			81400	0.795534			81400	0.493476			81400	0.744291
	181700	0.809404		181700	0.834337			181700	0.790315			181700	1.24063			181700	1.1423			81500	0.798886			81500	0.797109			81500	0.495552			81500	0.737757
	181800	0.808179		181800	0.84001			181800	0.793323			181800	1.24582			181800	1.13688			81600	0.797626			81600	0.793798			81600	0.493502			81600	0.742473
	181900	0.813477		181900	0.840033			181900	0.790915			181900	1.24731			181900	1.14156			81700	0.79411			81700	0.798178			81700	0.496319			81700	0.734673
	182000	0.813507		182000	0.840681			182000	0.783301			182000	1.247			182000	1.15822			81800	0.790956			81800	0.793479			81800	0.497376			81800	0.736575
	182100	0.808988		182100	0.845666			182100	0.778773			182100	1.24919			182100	1.15959			81900	0.787896			81900	0.788393			81900	0.495396			81900	0.749183
	182200	0.806728		182200	0.845438			182200	0.772833			182200	1.25081			182200	1.17365			82000	0.783913			82000	0.789578			82000	0.488189			82000	0.754651
	182300	0.81158		182300	0.846643			182300	0.773229			182300	1.25456			182300	1.18232			82100	0.783203			82100	0.795591			82100	0.493067			82100	0.760187
	182400	0.814786		182400	0.848111			182400	0.773777			182400	1.25364			182400	1.18861			82200	0.780261			82200	0.799268			82200	0.48661			82200	0.760285
	182500	0.814148		182500	0.846538			182500	0.769109			182500	1.24792			182500	1.19515			82300	0.783798			82300	0.799816			82300	0.482209			82300	0.762922
	182600	0.815666		182600	0.851691			182600	0.76602			182600	1.24996			182600	1.18887			82400	0.782833			82400	0.797718			82400	0.482937			82400	0.759169
	182700	0.814544		182700	0.848719			182700	0.764193			182700	1.24312			182700	1.18893			82500	0.785742			82500	0.801139			82500	0.484356			82500	0.756362
	182800	0.810913		182800	0.856614			182800	0.762953			182800	1.24485			182800	1.18011			82600	0.782876			82600	0.800896			82600	0.482283			82600	0.764254
	182900	0.809673		182900	0.858921			182900	0.76555			182900	1.24204			182900	1.18099			82700	0.783009			82700	0.804361			82700	0.477983			82700	0.748934
	183000	0.813813		183000	0.859041			183000	0.768668			183000	1.23364			183000	1.18421			82800	0.784211			82800	0.812696			82800	0.496684			82800	0.732843
	183100	0.8137		183100	0.860087			183100	0.780329			183100	1.23021			183100	1.17506			82900	0.781077			82900	0.809068			82900	0.499842			82900	0.727743
	183200	0.809161		183200	0.859908			183200	0.774657			183200	1.22771			183200	1.16636			83000	0.783197			83000	0.800902			83000	0.49406			83000	0.724902
	183300	0.809926		183300	0.852097			183300	0.77429			183300	1.22465			183300	1.16725			83100	0.788624			83100	0.799658			83100	0.501296			83100	0.724362
	183400	0.815068		183400	0.849303			183400	0.776905			183400	1.22653			183400	1.16912			83200	0.786834			83200	0.796506			83200	0.507742			83200	0.719252
	183500	0.818254		183500	0.8395			183500	0.778236			183500	1.22099			183500	1.17608			83300	0.788186			83300	0.805409			83300	0.506374			83300	0.732922
	183600	0.819183		183600	0.834904			183600	0.777432			183600	1.21808			183600	1.17859			83400	0.783549			83400	0.808457			83400	0.505646			83400	0.729991
	183700	0.830313		183700	0.824153			183700	0.779308			183700	1.21305			183700	1.18024			83500	0.787342			83500	0.806876			83500	0.516073			83500	0.730658
	183800	0.829583		183800	0.823968			183800	0.785927			183800	1.21572			183800	1.17227			83600	0.787452			83600	0.811921			83600	0.529338			83600	0.737883
	183900	0.826448		183900	0.824163			183900	0.785131			183900	1.21723			183900	1.17948			83700	0.792698			83700	0.812316			83700	0.516954			83700	0.74744
	184000	0.829136		184000	0.824782			184000	0.780902			184000	1.22162			184000	1.18525			83800	0.799672			83800	0.812771			83800	0.521939			83800	0.74265
	184100	0.827584		184100	0.825468			184100	0.785902			184100	1.22741			184100	1.19625			83900	0.795539			83900	0.814397			83900	0.528101			83900	0.754095
	184200	0.827799		184200	0.823413			184200	0.787257			184200	1.23108			184200	1.18016			84000	0.790368			84000	0.814883			84000	0.52899			84000	0.755613
	184300	0.82693		184300	0.826033			184300	0.782944			184300	1.2365			184300	1.16809			84100	0.791096			84100	0.815526			84100	0.540577			84100	0.753479
	184400	0.823407		184400	0.829708			184400	0.787765			184400	1.23475			184400	1.17194			84200	0.791898			84200	0.811053			84200	0.548834			84200	0.74119
	184500	0.826267		184500	0.829547			184500	0.796911			184500	1.25146			184500	1.16931			84300	0.789388			84300	0.806219			84300	0.565456			84300	0.734588
	184600	0.816466		184600	0.835618			184600	0.798624			184600	1.26016			184600	1.17653			84400	0.787673			84400	0.803483			84400	0.555004			84400	0.734977
	184700	0.820898		184700	0.829346			184700	0.788561			184700	1.26145			184700	1.18852			84500	0.786898			84500	0.802622			84500	0.551487			84500	0.736955
	184800	0.82422		184800	0.834347			184800	0.792114			184800	1.25413			184800	1.18194			84600	0.78828			84600	0.800508			84600	0.550854			84600	0.740491
	184900	0.817064		184900	0.83723			184900	0.788089			184900	1.24694			184900	1.17395			84700	0.789034			84700	0.799414			84700	0.551799			84700	0.746401
	185000	0.818782		185000	0.842623			185000	0.789471			185000	1.24038			185000	1.17832			84800	0.793608			84800	0.800058			84800	0.543233			84800	0.730112
	185100	0.813596		185100	0.841239			185100	0.788776			185100	1.23977			185100	1.18408			84900	0.79817			84900	0.800823			84900	0.539662			84900	0.730741
	185200	0.807721		185200	0.839711			185200	0.794825			185200	1.23933			185200	1.19225			85000	0.799951			85000	0.800892			85000	0.524592			85000	0.729103
	185300	0.807918		185300	0.837858			185300	0.792767			185300	1.23619			185300	1.18559			85100	0.803163			85100	0.79736			85100	0.514442			85100	0.738908
	185400	0.807618		185400	0.83739			185400	0.785467			185400	1.22784			185400	1.19295			85200	0.813267			85200	0.799376			85200	0.495506			85200	0.740863
	185500	0.805404		185500	0.834746			185500	0.784895			185500	1.22464			185500	1.19507			85300	0.823901			85300	0.805051			85300	0.50022			85300	0.737162
	185600	0.804426		185600	0.840639			185600	0.787771			185600	1.22142			185600	1.18802			85400	0.822473			85400	0.800411			85400	0.496304			85400	0.742748
	185700	0.801202		185700	0.836764			185700	0.78512			185700	1.23519			185700	1.18935			85500	0.81825			85500	0.797779			85500	0.492044			85500	0.735284
	185800	0.810892		185800	0.830102			185800	0.787988			185800	1.23722			185800	1.1967			85600	0.817684			85600	0.806232			85600	0.490626			85600	0.735204
	185900	0.80857		185900	0.828222			185900	0.785488			185900	1.24079			185900	1.18629			85700	0.810956			85700	0.805977			85700	0.492069			85700	0.737436
	186000	0.809093		186000	0.834059			186000	0.783163			186000	1.24428			186000	1.19068			85800	0.812677			85800	0.79809			85800	0.493177			85800	0.732402
	186100	0.812253		186100	0.836172			186100	0.786226			186100	1.24141			186100	1.19439			85900	0.815142			85900	0.79792			85900	0.491974			85900	0.739943
	186200	0.816841		186200	0.84163			186200	0.787857			186200	1.24577			186200	1.19787			86000	0.813267			86000	0.799611			86000	0.490928			86000	0.731565
	186300	0.814834		186300	0.845799			186300	0.794165			186300	1.24375			186300	1.20233			86100	0.808084			86100	0.790189			86100	0.489607			86100	0.73142
	186400	0.821912		186400	0.849843			186400	0.793462			186400	1.24911			186400	1.19612			86200	0.808208			86200	0.784909			86200	0.484214			86200	0.733713
	186500	0.824886		186500	0.850459			186500	0.798219			186500	1.25458			186500	1.20209			86300	0.815673			86300	0.789211			86300	0.486009			86300	0.731261
	186600	0.826629		186600	0.851216			186600	0.80042			186600	1.25393			186600	1.20746			86400	0.820272			86400	0.793971			86400	0.485291			86400	0.734174
	186700	0.82207		186700	0.853899			186700	0.802135			186700	1.25621			186700	1.21192			86500	0.81578			86500	0.788618			86500	0.482103			86500	0.728502
	186800	0.826354		186800	0.856161			186800	0.799523			186800	1.25828			186800	1.21965			86600	0.817168			86600	0.790886			86600	0.485661			86600	0.738204
	186900	0.825528		186900	0.852382			186900	0.793836			186900	1.24903			186900	1.21935			86700	0.817874			86700	0.796021			86700	0.483354			86700	0.737513
	187000	0.825981		187000	0.852268			187000	0.790696			187000	1.24252			187000	1.22255			86800	0.819668			86800	0.795681			86800	0.492817			86800	0.735924
	187100	0.817239		187100	0.842602			187100	0.788683			187100	1.24398			187100	1.22532			86900	0.820636			86900	0.796879			86900	0.488158			86900	0.738747
	187200	0.81627		187200	0.839219			187200	0.776642			187200	1.2472			187200	1.22464			87000	0.815696			87000	0.804818			87000	0.490352			87000	0.740334
	187300	0.815511		187300	0.839211			187300	0.776841			187300	1.23991			187300	1.2272			87100	0.809951			87100	0.81018			87100	0.493286			87100	0.739453
	187400	0.814138		187400	0.842657			187400	0.762459			187400	1.24196			187400	1.22459			87200	0.804328			87200	0.804013			87200	0.491862			87200	0.739048
	187500	0.813833		187500	0.836809			187500	0.763172			187500	1.23491			187500	1.21857			87300	0.802092			87300	0.806386			87300	0.50357			87300	0.737781
	187600	0.81298		187600	0.837331			187600	0.759906			187600	1.23661			187600	1.21276			87400	0.803187			87400	0.807012			87400	0.510799			87400	0.739373
	187700	0.808697		187700	0.836359			187700	0.767335			187700	1.23219			187700	1.20644			87500	0.80444			87500	0.809509			87500	0.506727			87500	0.733012
	187800	0.808748		187800	0.84201			187800	0.770254			187800	1.23952			187800	1.21126			87600	0.809439			87600	0.811764			87600	0.508404			87600	0.732486
	187900	0.810589		187900	0.844096			187900	0.774254			187900	1.24459			187900	1.20208			87700	0.807987			87700	0.8108			87700	0.497826			87700	0.731798
	188000	0.813824		188000	0.849528			188000	0.772858			188000	1.24464			188000	1.19214			87800	0.811309			87800	0.806323			87800	0.501857			87800	0.739541
	188100	0.815567		188100	0.847878			188100	0.778088			188100	1.23907			188100	1.18403			87900	0.816722			87900	0.810042			87900	0.505439			87900	0.73955
	188200	0.813382		188200	0.840641			188200	0.776907			188200	1.25			188200	1.18244			88000	0.813072			88000	0.806951			88000	0.508652			88000	0.744445
	188300	0.81134		188300	0.836739			188300	0.788106			188300	1.24268			188300	1.17344			88100	0.808277			88100	0.81062			88100	0.501667			88100	0.739993
	188400	0.814118		188400	0.843158			188400	0.776728			188400	1.25077			188400	1.16442			88200	0.808283			88200	0.807569			88200	0.494291			88200	0.744267
	188500	0.810114		188500	0.841786			188500	0.780037			188500	1.25196			188500	1.16203			88300	0.80727			88300	0.812197			88300	0.487069			88300	0.744841
	188600	0.815002		188600	0.832257			188600	0.770573			188600	1.25127			188600	1.16193			88400	0.810359			88400	0.813841			88400	0.481748			88400	0.749666
	188700	0.813829		188700	0.828043			188700	0.764587			188700	1.25353			188700	1.16069			88500	0.806542			88500	0.816912			88500	0.478328			88500	0.754025
	188800	0.809374		188800	0.826954			188800	0.763553			188800	1.25406			188800	1.15766			88600	0.806844			88600	0.81692			88600	0.48009			88600	0.748749
	188900	0.814131		188900	0.830028			188900	0.762666			188900	1.25392			188900	1.16264			88700	0.802124			88700	0.819029			88700	0.487149			88700	0.74371
	189000	0.811603		189000	0.835151			189000	0.76064			189000	1.25808			189000	1.16197			88800	0.802366			88800	0.809929			88800	0.489822			88800	0.747422
	189100	0.812098		189100	0.841147			189100	0.758302			189100	1.25307			189100	1.16379			88900	0.794167			88900	0.812088			88900	0.486469			88900	0.74552
	189200	0.810731		189200	0.839671			189200	0.755707			189200	1.26175			189200	1.17344			89000	0.799386			89000	0.809568			89000	0.491677			89000	0.753954
	189300	0.808393		189300	0.836199			189300	0.762277			189300	1.26023			189300	1.18225			89100	0.800802			89100	0.81268			89100	0.489551			89100	0.748963
	189400	0.81593		189400	0.837713			189400	0.757416			189400	1.25661			189400	1.18298			89200	0.803433			89200	0.807653			89200	0.485949			89200	0.746564
	189500	0.814761		189500	0.845064			189500	0.765928			189500	1.26214			189500	1.18911			89300	0.802463			89300	0.804613			89300	0.498089			89300	0.745902
	189600	0.819303		189600	0.847923			189600	0.774942			189600	1.26258			189600	1.19078			89400	0.796161			89400	0.790178			89400	0.506511			89400	0.745867
	189700	0.816569		189700	0.845783			189700	0.770634			189700	1.26588			189700	1.20228			89500	0.788243			89500	0.795578			89500	0.508116			89500	0.753913
	189800	0.813717		189800	0.846014			189800	0.760272			189800	1.27039			189800	1.20558			89600	0.787299			89600	0.800679			89600	0.507983			89600	0.758036
	189900	0.815153		189900	0.84491			189900	0.7634			189900	1.26463			189900	1.21022			89700	0.784066			89700	0.807318			89700	0.501824			89700	0.76092
	190000	0.811657		190000	0.838484			190000	0.767572			190000	1.25793			190000	1.20911			89800	0.790146			89800	0.810777			89800	0.501216			89800	0.756562
	190100	0.815414		190100	0.841249			190100	0.766287			190100	1.25167			190100	1.20776			89900	0.799158			89900	0.814002			89900	0.505623			89900	0.750522
	190200	0.81309		190200	0.839849			190200	0.765543			190200	1.25139			190200	1.21125			90000	0.799322			90000	0.812546			90000	0.501319			90000	0.755149
	190300	0.812564		190300	0.838196			190300	0.767621			190300	1.25548			190300	1.21855			90100	0.800943			90100	0.809888			90100	0.508456			90100	0.756215
	190400	0.81376		190400	0.839209			190400	0.760613			190400	1.24558			190400	1.20951			90200	0.805791			90200	0.803849			90200	0.507844			90200	0.753123
	190500	0.809721		190500	0.840946			190500	0.754609			190500	1.23745			190500	1.20293			90300	0.806844			90300	0.813558			90300	0.501651			90300	0.756186
	190600	0.820579		190600	0.839506			190600	0.753255			190600	1.22903			190600	1.2008			90400	0.813839			90400	0.809926			90400	0.499128			90400	0.754455
	190700	0.815651		190700	0.832831			190700	0.764262			190700	1.22234			190700	1.19818			90500	0.817244			90500	0.80527			90500	0.496793			90500	0.751608
	190800	0.816076		190800	0.828637			190800	0.760346			190800	1.22897			190800	1.19335			90600	0.822422			90600	0.803953			90600	0.503327			90600	0.749013
	190900	0.816343		190900	0.83471			190900	0.756603			190900	1.23508			190900	1.19354			90700	0.824033			90700	0.799163			90700	0.504062			90700	0.748325
	191000	0.804359		191000	0.828689			191000	0.762058			191000	1.23817			191000	1.19087			90800	0.81796			90800	0.799347			90800	0.501562			90800	0.79688
	191100	0.806082		191100	0.83291			191100	0.766665			191100	1.23959			191100	1.18358			90900	0.818862			90900	0.802581			90900	0.523431			90900	0.84664
	191200	0.803251		191200	0.830957			191200	0.770946			191200	1.23856			191200	1.1802			91000	0.818709			91000	0.805848			91000	0.535639			91000	0.891151
	191300	0.808328		191300	0.83147			191300	0.771013			191300	1.24464			191300	1.18144			91100	0.811977			91100	0.809802			91100	0.552388			91100	0.938942
	191400	0.806502		191400	0.828001			191400	0.779381			191400	1.24995			191400	1.18014			91200	0.812323			91200	0.810741			91200	0.575068			91200	0.981527
	191500	0.806822		191500	0.829118			191500	0.787129			191500	1.25176			191500	1.17927			91300	0.805792			91300	0.809498			91300	0.609677			91300	1.03274
	191600	0.809742		191600	0.836751			191600	0.8009			191600	1.2539			191600	1.17793			91400	0.806476			91400	0.815013			91400	0.634901			91400	1.0804
	191700	0.810162		191700	0.83905			191700	0.806004			191700	1.2515			191700	1.17717			91500	0.80343			91500	0.813292			91500	0.66116			91500	1.13284
	191800	0.811589		191800	0.83485			191800	0.808163			191800	1.25054			191800	1.17755			91600	0.805512			91600	0.816714			91600	0.690474			91600	1.18861
	191900	0.819682		191900	0.839031			191900	0.802293			191900	1.24374			191900	1.18572			91700	0.807412			91700	0.811124			91700	0.711472			91700	1.19697
	192000	0.819052		192000	0.844837			192000	0.799445			192000	1.23988			192000	1.19403			91800	0.807948			91800	0.807516			91800	0.717834			91800	1.18176
	192100	0.816109		192100	0.850974			192100	0.801013			192100	1.24024			192100	1.1855			91900	0.810127			91900	0.808012			91900	0.731124			91900	1.18912
	192200	0.808561		192200	0.842686			192200	0.800742			192200	1.2391			192200	1.1893			92000	0.808369			92000	0.811427			92000	0.742293			92000	1.19308
	192300	0.81059		192300	0.847422			192300	0.803448			192300	1.24037			192300	1.19914			92100	0.810187			92100	0.815579			92100	0.74548			92100	1.20104
	192400	0.802342		192400	0.849332			192400	0.800258			192400	1.24147			192400	1.19575			92200	0.823934			92200	0.815863			92200	0.733356			92200	1.20431
	192500	0.799118		192500	0.85032			192500	0.78759			192500	1.23561			192500	1.19513			92300	0.821374			92300	0.818792			92300	0.731777			92300	1.20994
	192600	0.793286		192600	0.84809			192600	0.783568			192600	1.23328			192600	1.19946			92400	0.817574			92400	0.820662			92400	0.731366			92400	1.21
	192700	0.795589		192700	0.848892			192700	0.784188			192700	1.22548			192700	1.20021			92500	0.812954			92500	0.819773			92500	0.728592			92500	1.21018
	192800	0.800816		192800	0.852024			192800	0.789226			192800	1.23163			192800	1.19546			92600	0.808308			92600	0.827269			92600	0.730042			92600	1.20863
	192900	0.801334		192900	0.846548			192900	0.790403			192900	1.22941			192900	1.18233			92700	0.807959			92700	0.831839			92700	0.7326			92700	1.23094
	193000	0.806432		193000	0.846287			193000	0.779635			193000	1.23007			193000	1.18321			92800	0.805139			92800	0.829949			92800	0.717479			92800	1.2349
	193100	0.803728		193100	0.846084			193100	0.777963			193100	1.23435			193100	1.18526			92900	0.813402			92900	0.820272			92900	0.694916			92900	1.23584
	193200	0.806829		193200	0.841048			193200	0.771906			193200	1.23335			193200	1.18548			93000	0.815346			93000	0.817388			93000	0.674028			93000	1.23488
	193300	0.797251		193300	0.838252			193300	0.768757			193300	1.23107			193300	1.19114			93100	0.804554			93100	0.814702			93100	0.677684			93100	1.22875
	193400	0.804926		193400	0.839168			193400	0.766706			193400	1.24168			193400	1.20059			93200	0.808782			93200	0.807103			93200	0.676187			93200	1.22493
	193500	0.807932		193500	0.846812			193500	0.770252			193500	1.24695			193500	1.19905			93300	0.813953			93300	0.808237			93300	0.662759			93300	1.21979
	193600	0.806004		193600	0.849897			193600	0.774384			193600	1.25049			193600	1.20341			93400	0.820301			93400	0.806957			93400	0.659366			93400	1.21708
	193700	0.804961		193700	0.844926			193700	0.774698			193700	1.24556			193700	1.20283			93500	0.828939			93500	0.800917			93500	0.658334			93500	1.20518
	193800	0.811119		193800	0.844147			193800	0.77139			193800	1.24512			193800	1.2133			93600	0.825458			93600	0.795231			93600	0.651233			93600	1.18886
	193900	0.809177		193900	0.838454			193900	0.779046			193900	1.2376			193900	1.21835			93700	0.831808			93700	0.797778			93700	0.66219			93700	1.18555
	194000	0.815003		194000	0.839098			194000	0.783854			194000	1.23667			194000	1.21489			93800	0.827292			93800	0.81007			93800	0.670861			93800	1.17711
	194100	0.815214		194100	0.833468			194100	0.786732			194100	1.23844			194100	1.20966			93900	0.824968			93900	0.817561			93900	0.673339			93900	1.179
	194200	0.830097		194200	0.836804			194200	0.788366			194200	1.24583			194200	1.20741			94000	0.82636			94000	0.824661			94000	0.664774			94000	1.18139
	194300	0.828926		194300	0.836543			194300	0.78876			194300	1.24667			194300	1.20197			94100	0.820607			94100	0.821864			94100	0.655741			94100	1.18277
	194400	0.832934		194400	0.833247			194400	0.78867			194400	1.24769			194400	1.20402			94200	0.816541			94200	0.818841			94200	0.656132			94200	1.17554
	194500	0.831849		194500	0.83126			194500	0.781875			194500	1.25014			194500	1.19836			94300	0.810814			94300	0.818224			94300	0.648172			94300	1.17496
	194600	0.827767		194600	0.832968			194600	0.780669			194600	1.25589			194600	1.1949			94400	0.810542			94400	0.8214			94400	0.641188			94400	1.18957
	194700	0.824953		194700	0.83727			194700	0.776937			194700	1.25472			194700	1.19627			94500	0.814966			94500	0.825357			94500	0.631037			94500	1.20513
	194800	0.820464		194800	0.843071			194800	0.781349			194800	1.25769			194800	1.19987			94600	0.813409			94600	0.822612			94600	0.617131			94600	1.21107
	194900	0.819808		194900	0.849797			194900	0.781101			194900	1.26173			194900	1.20121			94700	0.81869			94700	0.817291			94700	0.612168			94700	1.21824
	195000	0.820773		195000	0.864709			195000	0.779917			195000	1.26012			195000	1.20316			94800	0.82371			94800	0.810364			94800	0.61472			94800	1.21183
	195100	0.817026		195100	0.861367			195100	0.785446			195100	1.25588			195100	1.19959			94900	0.824072			94900	0.810824			94900	0.619842			94900	1.21015
	195200	0.819402		195200	0.857511			195200	0.784061			195200	1.25021			195200	1.20215			95000	0.826004			95000	0.815039			95000	0.616298			95000	1.20744
	195300	0.825204		195300	0.857761			195300	0.784475			195300	1.24861			195300	1.20159			95100	0.830857			95100	0.821453			95100	0.615432			95100	1.21276
	195400	0.827156		195400	0.854993			195400	0.788876			195400	1.24617			195400	1.20169			95200	0.837663			95200	0.817111			95200	0.609456			95200	1.21881
	195500	0.829462		195500	0.851704			195500	0.786373			195500	1.2417			195500	1.2076			95300	0.829978			95300	0.816647			95300	0.600872			95300	1.21092
	195600	0.828448		195600	0.842758			195600	0.79283			195600	1.24817			195600	1.2083			95400	0.826669			95400	0.811106			95400	0.605206			95400	1.20498
	195700	0.832539		195700	0.833612			195700	0.789885			195700	1.25539			195700	1.20477			95500	0.829569			95500	0.817567			95500	0.611212			95500	1.20305
	195800	0.82822		195800	0.832509			195800	0.793188			195800	1.24766			195800	1.19646			95600	0.827332			95600	0.822916			95600	0.611224			95600	1.20538
	195900	0.826477		195900	0.820113			195900	0.792688			195900	1.24482			195900	1.19876			95700	0.820414			95700	0.822968			95700	0.613147			95700	1.21588
	196000	0.833266		196000	0.819311			196000	0.787735			196000	1.24081			196000	1.19636			95800	0.821674			95800	0.821346			95800	0.605874			95800	1.22349
	196100	0.82956		196100	0.818694			196100	0.789443			196100	1.24102			196100	1.19538			95900	0.823029			95900	0.82308			95900	0.596136			95900	1.22649
	196200	0.822702		196200	0.819457			196200	0.787714			196200	1.23285			196200	1.19651			96000	0.82173			96000	0.824381			96000	0.5759			96000	1.233
	196300	0.823136		196300	0.816213			196300	0.78564			196300	1.23911			196300	1.1967			96100	0.817576			96100	0.831048			96100	0.564497			96100	1.23638
	196400	0.820227		196400	0.819113			196400	0.781756			196400	1.23827			196400	1.19757			96200	0.816347			96200	0.83498			96200	0.555408			96200	1.23122
	196500	0.813758		196500	0.821934			196500	0.78369			196500	1.23683			196500	1.19485			96300	0.822319			96300	0.833911			96300	0.543107			96300	1.23209
	196600	0.818212		196600	0.822411			196600	0.784175			196600	1.23311			196600	1.1897			96400	0.816079			96400	0.825774			96400	0.525339			96400	1.23116
	196700	0.820856		196700	0.819063			196700	0.775429			196700	1.23416			196700	1.19416			96500	0.809737			96500	0.826296			96500	0.510272			96500	1.2315
	196800	0.821483		196800	0.816833			196800	0.779282			196800	1.23081			196800	1.183			96600	0.812723			96600	0.825429			96600	0.492424			96600	1.22492
	196900	0.812897		196900	0.820214			196900	0.777223			196900	1.23369			196900	1.18867			96700	0.814531			96700	0.827163			96700	0.475957			96700	1.21431
	197000	0.815252		197000	0.813588			197000	0.772467			197000	1.23895			197000	1.18676			96800	0.81205			96800	0.822753			96800	0.467663			96800	1.2132
	197100	0.814094		197100	0.813347			197100	0.775384			197100	1.24842			197100	1.18486			96900	0.809452			96900	0.821546			96900	0.470322			96900	1.20846
	197200	0.809087		197200	0.822309			197200	0.781948			197200	1.24686			197200	1.18595			97000	0.808887			97000	0.815072			97000	0.473757			97000	1.20168
	197300	0.808581		197300	0.828607			197300	0.786439			197300	1.24689			197300	1.1845			97100	0.811294			97100	0.816754			97100	0.473437			97100	1.21044
	197400	0.814306		197400	0.83592			197400	0.781162			197400	1.24441			197400	1.1856			97200	0.809111			97200	0.815227			97200	0.470191			97200	1.20499
	197500	0.806244		197500	0.840984			197500	0.771597			197500	1.24077			197500	1.19425			97300	0.809586			97300	0.820313			97300	0.470268			97300	1.20891
	197600	0.802531		197600	0.843502			197600	0.771615			197600	1.23848			197600	1.20541			97400	0.809797			97400	0.816079			97400	0.467563			97400	1.20042
	197700	0.80261		197700	0.848054			197700	0.770639			197700	1.23825			197700	1.21064			97500	0.808246			97500	0.812094			97500	0.47343			97500	1.20216
	197800	0.801359		197800	0.836429			197800	0.777377			197800	1.24227			197800	1.212			97600	0.806469			97600	0.813759			97600	0.47656			97600	1.20803
	197900	0.798163		197900	0.842174			197900	0.779434			197900	1.24266			197900	1.212			97700	0.811191			97700	0.816606			97700	0.481508			97700	1.20568
	198000	0.797842		198000	0.843151			198000	0.769652			198000	1.24066			198000	1.21448			97800	0.810403			97800	0.815124			97800	0.480289			97800	1.20614
	198100	0.804884		198100	0.840863			198100	0.759104			198100	1.24298			198100	1.21179			97900	0.812912			97900	0.819796			97900	0.481128			97900	1.20233
	198200	0.810282		198200	0.840342			198200	0.756322			198200	1.24634			198200	1.20927			98000	0.811688			98000	0.816359			98000	0.482103			98000	1.19873
	198300	0.808156		198300	0.835532			198300	0.760852			198300	1.24714			198300	1.20747			98100	0.808568			98100	0.824498			98100	0.481653			98100	1.1981
	198400	0.811281		198400	0.837862			198400	0.765055			198400	1.24841			198400	1.20393			98200	0.808379			98200	0.822911			98200	0.48448			98200	1.18964
	198500	0.812752		198500	0.835433			198500	0.767283			198500	1.25236			198500	1.19624			98300	0.812168			98300	0.824157			98300	0.484368			98300	1.19069
	198600	0.814099		198600	0.835952			198600	0.760158			198600	1.26074			198600	1.19241			98400	0.80982			98400	0.829347			98400	0.481679			98400	1.18257
	198700	0.816958		198700	0.842784			198700	0.757529			198700	1.25902			198700	1.18558			98500	0.805549			98500	0.825443			98500	0.474433			98500	1.17155
	198800	0.819076		198800	0.846233			198800	0.756385			198800	1.25714			198800	1.18802			98600	0.807268			98600	0.828249			98600	0.474542			98600	1.17309
	198900	0.826118		198900	0.841453			198900	0.759828			198900	1.25625			198900	1.1818			98700	0.809423			98700	0.825289			98700	0.471768			98700	1.17291
	199000	0.82689		199000	0.84246			199000	0.757006			199000	1.2502			199000	1.17984			98800	0.805722			98800	0.825839			98800	0.469627			98800	1.16849
	199100	0.826786		199100	0.836841			199100	0.765968			199100	1.24566			199100	1.1849			98900	0.805976			98900	0.827468			98900	0.466898			98900	1.1635
	199200	0.8263		199200	0.833453			199200	0.75836			199200	1.2491			199200	1.18617			99000	0.809943			99000	0.830458			99000	0.463283			99000	1.16537
	199300	0.823372		199300	0.829554			199300	0.761804			199300	1.25565			199300	1.18201			99100	0.809739			99100	0.82529			99100	0.463286			99100	1.17214
	199400	0.824117		199400	0.839399			199400	0.760808			199400	1.25651			199400	1.17819			99200	0.81064			99200	0.821686			99200	0.461271			99200	1.1761
[truncated: 48,012 more rows]

## Sheet: Figure 3f and j
Figure 3f		inward-facing		Figure 3j		outward-facing
		Relative free energy binding profile [kJ/mol]				Relative free energy binding profile [kJ/mol]
	insertion depth [nm]	mean values	SEM		insertion depth [nm]	mean values	SEM
	0	16.0805	2.44137
	0.025	14.3936	2.60456
	0.05	14.6611	2.84296
	0.075	15.3014	2.88478
	0.1	15.4261	2.93379
	0.125	15.3944	3.1486
	0.15	14.9875	2.95268		0.15	23.4224	1.25604
	0.175	13.1153	3.31523
	0.2	12.4041	3.3814
	0.225	12.7074	3.43484		0.225	18.2358	2.45866
	0.25	14.114	3.40678		0.25	15.6018	2.85545
	0.275	14.0212	3.5531		0.275	12.8981	3.43005
	0.3	12.1167	3.71212		0.3	9.93582	3.69387
	0.325	10.0179	3.8678		0.325	7.39748	3.9049
	0.35	9.50118	3.95854		0.35	5.19342	4.19342
	0.375	10.3541	3.7534		0.375	4.19944	4.0002
	0.4	12.7074	3.74478		0.4	4.56215	3.18814
	0.425	15.6607	3.55663		0.425	5.47055	3.22985
	0.45	15.0144	3.4766		0.45	4.2943	3.05164
	0.475	12.9323	3.05209		0.475	2.51871	3.55308
	0.5	12.1167	3.32424		0.5	1.9479	4.28695
	0.525	12.4913	3.37901		0.525	2.50049	3.18137
	0.55	13.3964	3.48065		0.55	3.79167	2.66483
	0.575	13.3964	3.63915		0.575	5.04585	1.0229
	0.6	10.9786	1.26238		0.6	5.93502	0.66669
	0.625	8.15211	3.87678		0.625	5.78236	0.55387
	0.65	6.06738	1.64732		0.65	5.11612	0.6761
	0.675	4.84376	1.49549		0.675	4.06943	0.80304
	0.7	4.00801	1.34219		0.7	2.73226	2.13163
	0.725	3.24674	0.9783		0.725	1.43473	2.24723
	0.75	1.9722	0.56825		0.75	0.5974	2.87003
	0.775	0.59826	0.25413		0.775	0.16663	3.38513
	0.8	0	0.31501		0.8	0	2.2322
	0.825	0.42354	0.60258		0.825	0.05432	2.16949
	0.85	1.6599	0.86227		0.85	0.69453	0.82727
	0.875	3.95308	2.023		0.875	2.10363	0.43245
	0.9	7.31956	2.40773		0.9	2.77307	0.55138
	0.925	11.18	3.48568		0.925	1.90999	0.93628
	0.95	14.9344	3.42251		0.95	1.04517	1.23678
	0.975	18.8207	2.08113		0.975	0.79273	2.89173
	1	19.7103	2.46839		1	1.24999	2.32521
	1.025	17.0303	3.3221		1.025	2.33102	1.1666
	1.05	12.5111	3.10383		1.05	3.69546	0.83244
	1.075	9.63553	3.40688		1.075	4.09511	0.45569
	1.1	7.51013	2.96765		1.1	3.58523	0.62231
	1.125	6.06438	3.46718		1.125	2.55906	0.9499
	1.15	5.14933	3.19509		1.15	1.81767	2.26709
	1.175	3.97601	3.31961		1.175	1.6976	2.93784
	1.2	2.74121	3.44298		1.2	2.04858	3.39697
	1.225	1.94202	3.52007		1.225	2.38841	3.29195
	1.25	2.00584	3.50335		1.25	2.52501	3.63154
	1.275	2.85738	3.42471		1.275	2.61012	3.2357
	1.3	4.0635	3.27861		1.3	2.99678	3.2331
	1.325	5.29364	3.80093		1.325	3.4125	3.21045
	1.35	6.805	3.87991		1.35	4.27458	3.13442
	1.375	9.0115	3.82154		1.375	5.26288	2.60059
	1.4	12.203	3.61941		1.4	6.36604	1.88271
	1.425	16.0805	3.30182		1.425	7.54743	2.47643
	1.45	19.8952	2.63726		1.45	8.05511	3.15235
					1.475	8.10829	3.78712
					1.5	7.76719	3.80089
					1.525	7.58637	2.89075
					1.55	6.50342	2.97335
	1.575	26.2927	1.47294		1.575	4.33778	3.49833
	1.6	18.1663	2.44184		1.6	2.56196	3.30265
	1.625	16.7981	2.4676		1.625	1.60475	3.72675
	1.65	15.0417	2.65968		1.65	1.55298	4.26316
	1.675	13.3266	2.81804		1.675	2.35446	4.13766
	1.7	12.6754	2.88492		1.7	3.52374	4.20027
	1.725	13.1664	2.85896		1.725	4.57645	4.06163
	1.75	15.1253	2.71586		1.75	4.93498	4.03733
	1.775	17.6484	2.54398		1.775	5.04585	4.00983
	1.8	21.4392	1.78439		1.8	5.20851	4.00835
	1.825	23.5525	2.13725		1.825	6.33417	4.04558
					1.85	7.62593	3.93446
					1.875	9.37702	3.7874
					1.9	10.6871	3.67562
					1.925	10.6274	3.56385
					1.95	10.2577	3.45834
					1.975	9.85873	3.55725
					2	9.54337	3.72517
					2.025	8.26354	3.87341
					2.05	6.84821	4.03306
					2.075	5.95761	4.21116
					2.1	5.56957	4.25426
					2.125	6.25366	4.29521
					2.15	8.04985	4.05654
					2.175	10.1949	3.84633
					2.2	10.7329	3.52518
					2.225	8.59332	3.58147
					2.25	7.05434	3.65561
					2.275	6.74341	3.5444
					2.3	7.29066	3.50023
					2.325	7.71155	3.36434
					2.35	8.28076	3.35037
					2.375	8.95075	3.30088
					2.4	9.39497	3.18719
					2.425	8.59332	3.2738
					2.45	7.56034	3.38481
					2.475	6.12662	3.50582
					2.5	4.76893	3.76539
					2.525	4.15498	3.94327
					2.55	3.97132	3.9324
					2.575	4.52737	3.88343
					2.6	6.0548	3.73564
					2.625	7.83852	3.54381
					2.65	9.3681	3.30738
					2.675	10.3222	3.22516
					2.7	9.00406	3.2716
					2.725	8.17917	2.95761
					2.75	8.00819	2.99138
					2.775	9.15479	3.06383
					2.8	10.2198	3.00082
					2.825	10.8592	2.79256
					2.85	10.0975	3.0684
					2.875	8.63945	3.02667
					2.9	6.82882	3.34398
					2.925	5.60281	3.44712
					2.95	5.24917	3.51093
					2.975	5.58516	3.48971
					3	5.73417	3.44977
					3.025	5.95761	3.431
					3.05	6.63389	3.30784
					3.075	8.53524	3.19489
					3.1	10.9415	2.97074
					3.125	14.0999	2.78569
					3.15	17.2245	2.06009
					3.175	17.4416	2.2459
					3.2	17.9421	1.57182
					3.225	18.5689	1.54058
					3.25	15.3939	2.31823
					3.275	13.4731	2.1306
					3.3	11.3205	2.22066
					3.325	8.35679	2.63431
					3.35	6.05953	2.80292
					3.375	4.79585	2.60509
					3.4	4.6506	2.95155
					3.425	6.5006	2.8454
					3.45	8.9583	2.87438
					3.475	11.6535	2.71781
					3.5	13.7668	2.2934
					3.525	14.8573	2.14071
					3.55	17.4416	2.02739

## Sheet: Figure 3i, SFig. 6c and 7b
Figure 3i, Supplementary Figure 6c and Supplementary Figure 7b
	Representative trajectory Fig. 3E (1.0 microsecond)			5 trajectories, total simulation time: 5.0 microseconds				5 trajectories, total simulation time: 5.0 microseconds				5 trajectories, total simulation time: 5.0 microseconds				5 trajectories, total simulation time: 5.0 microseconds				5 trajectories, total simulation time: 5.0 microseconds				5 trajectories, total simulation time: 5.0 microseconds				5 trajectories, total simulation time: 5.0 microseconds				5 trajectories, total simulation time: 5.0 microseconds
	1 × Tautomer B, fully bound			1 × Tautomer A, fully bound inside the protofilament cavity,				1 × Tautomer B, fully bound inside the protofilament cavity,				1 × Tautomer A, fully bound inside the protofilament cavity,				1 × Tautomer B, fully bound inside the protofilament cavity,				1 × Tautomer A, partially bound inside the protofilament cavity,				1 × Tautomer B, partially bound inside the protofilament cavity,				1 × Tautomer A, partially bound inside the protofilament cavity,				1 × Tautomer B, partially bound inside the protofilament cavity,
	bromophenyl-ring ‘up’, pyrazole facing ‘outward’			bromophenyl-ring pointing ‘up’, pyrazole nitrogens facing ‘outward’				bromophenyl-ring pointing ‘up’, pyrazole nitrogens facing ‘outward’				bromophenyl-ring pointing ‘down’, pyrazole nitrogens facing ‘outward’				bromophenyl-ring pointing ‘down’, pyrazole nitrogens facing ‘outward’				bromophenyl-ring pointing ‘up’, pyrazole nitrogens facing ‘outward’				bromophenyl-ring pointing ‘up’, pyrazole nitrogens facing ‘outward’				bromophenyl-ring pointing ‘down’, pyrazole nitrogens facing ‘outward’				bromophenyl-ring pointing ‘down’, pyrazole nitrogens facing ‘outward’
	Simulation time [ps]	Insertion depth x [nm]		Simulation time [ps]	Insertion depth x [nm]			Simulation time [ps]	Insertion depth x [nm]			Simulation time [ps]	Insertion depth x [nm]			Simulation time [ps]	Insertion depth x [nm]			Simulation time [ps]	Insertion depth x [nm]			Simulation time [ps]	Insertion depth x [nm]			Simulation time [ps]	Insertion depth x [nm]			Simulation time [ps]	Insertion depth x [nm]
	0	0.59817		0	0.6039			0	0.59804			0	0.88296			0	0.87473			0	0.39672			0	0.379775			0	0.31723			0	0.2455
	100	0.45047		100	0.6963			100	0.468565			100	0.938322			100	0.763915			100	0.227105			100	0.2284			100	0.221775			100	0.12945
	200	0.414227		200	0.691567			200	0.421053			200	0.937806			200	0.759357			200	0.224277			200	0.174367			200	0.182423			200	0.0999
	300	0.40135		300	0.6962			300	0.41429			300	0.944817			300	0.76399			300	0.236328			300	0.168205			300	0.190677			300	0.086575
	400	0.422204		400	0.7005			400	0.401102			400	0.943558			400	0.76675			400	0.21594			400	0.138162			400	0.195448			400	0.07414
	500	0.423048		500	0.691383			500	0.386517			500	0.949724			500	0.772775			500	0.201133			500	0.129531			500	0.239075			500	0.08925
	600	0.417799		600	0.687614			600	0.386967			600	0.955942			600	0.76746			600	0.207604			600	0.126457			600	0.286844			600	0.087057
	700	0.410482		700	0.686975			700	0.394575			700	0.968871			700	0.762557			700	0.209871			700	0.126074			700	0.319484			700	0.081575
	800	0.404796		800	0.688444			800	0.389187			800	0.97895			800	0.758242			800	0.217153			800	0.124643			800	0.337149			800	0.089811
	900	0.386382		900	0.695444			900	0.358329			900	1.00101			900	0.74696			900	0.205168			900	0.094247			900	0.353566			900	0.081922
	1000	0.394297		1000	0.675933			1000	0.36742			1000	0.998129			1000	0.754511			1000	0.230981			1000	0.099482			1000	0.391756			1000	0.131533
	1100	0.39558		1100	0.682189			1100	0.374731			1100	1.00936			1100	0.746846			1100	0.236009			1100	0.098319			1100	0.435546			1100	0.196344
	1200	0.394832		1200	0.688089			1200	0.366339			1200	1.01404			1200	0.739763			1200	0.249548			1200	0.089068			1200	0.470644			1200	0.269433
	1300	0.373889		1300	0.6755			1300	0.364677			1300	1.02106			1300	0.730817			1300	0.279939			1300	0.099459			1300	0.507972			1300	0.345122
	1400	0.367621		1400	0.684278			1400	0.371756			1400	1.02713			1400	0.716527			1400	0.305251			1400	0.097514			1400	0.512682			1400	0.418467
	1500	0.366548		1500	0.682656			1500	0.404791			1500	1.02363			1500	0.706716			1500	0.328351			1500	0.092357			1500	0.508736			1500	0.504667
	1600	0.369696		1600	0.678622			1600	0.434776			1600	1.01576			1600	0.701968			1600	0.367579			1600	0.083456			1600	0.501916			1600	0.596056
	1700	0.364993		1700	0.669211			1700	0.479668			1700	1.00707			1700	0.699513			1700	0.397767			1700	0.082991			1700	0.512402			1700	0.676611
	1800	0.361782		1800	0.679244			1800	0.524634			1800	0.998353			1800	0.690104			1800	0.422741			1800	0.086115			1800	0.515649			1800	0.734244
	1900	0.360328		1900	0.684078			1900	0.555656			1900	0.990412			1900	0.687343			1900	0.45107			1900	0.115541			1900	0.519853			1900	0.793156
	2000	0.356241		2000	0.6807			2000	0.597427			2000	0.978743			2000	0.689228			2000	0.471004			2000	0.148041			2000	0.514286			2000	0.826033
	2100	0.356948		2100	0.658744			2100	0.639524			2100	0.976068			2100	0.685572			2100	0.488649			2100	0.182157			2100	0.51079			2100	0.844411
	2200	0.363808		2200	0.669244			2200	0.683752			2200	0.966346			2200	0.682083			2200	0.502853			2200	0.212969			2200	0.500682			2200	0.861833
	2300	0.366039		2300	0.664478			2300	0.727707			2300	0.958174			2300	0.678714			2300	0.541179			2300	0.239414			2300	0.49931			2300	0.853244
	2400	0.364253		2400	0.663978			2400	0.726523			2400	0.954119			2400	0.678208			2400	0.551618			2400	0.272971			2400	0.494472			2400	0.846789
	2500	0.368228		2500	0.662178			2500	0.73068			2500	0.945545			2500	0.672141			2500	0.531402			2500	0.308664			2500	0.494748			2500	0.842822
	2600	0.367588		2600	0.6632			2600	0.72699			2600	0.94193			2600	0.663962			2600	0.535588			2600	0.333743			2600	0.485622			2600	0.825944
	2700	0.364071		2700	0.644733			2700	0.728934			2700	0.931108			2700	0.665026			2700	0.549468			2700	0.358477			2700	0.479689			2700	0.848922
	2800	0.36801		2800	0.637467			2800	0.731673			2800	0.93975			2800	0.664641			2800	0.545406			2800	0.349454			2800	0.48446			2800	0.829989
	2900	0.36329		2900	0.635611			2900	0.728651			2900	0.945357			2900	0.671382			2900	0.552139			2900	0.350527			2900	0.487541			2900	0.8095
	3000	0.360536		3000	0.648011			3000	0.73548			3000	0.948452			3000	0.673039			3000	0.585957			3000	0.356131			3000	0.487746			3000	0.797822
	3100	0.367457		3100	0.645522			3100	0.739199			3100	0.958288			3100	0.681701			3100	0.617963			3100	0.345869			3100	0.493237			3100	0.783678
	3200	0.370974		3200	0.642033			3200	0.732901			3200	0.956794			3200	0.684334			3200	0.630754			3200	0.352893			3200	0.487468			3200	0.796044
	3300	0.374281		3300	0.646056			3300	0.735493			3300	0.958329			3300	0.696936			3300	0.66136			3300	0.34898			3300	0.482043			3300	0.8
	3400	0.365037		3400	0.638511			3400	0.741616			3400	0.961613			3400	0.709154			3400	0.717169			3400	0.348021			3400	0.482197			3400	0.786922
	3500	0.377899		3500	0.638244			3500	0.734219			3500	0.959333			3500	0.722868			3500	0.753199			3500	0.34708			3500	0.483258			3500	0.789433
	3600	0.369061		3600	0.655222			3600	0.744178			3600	0.957598			3600	0.716123			3600	0.779127			3600	0.352469			3600	0.492199			3600	0.763167
	3700	0.358569		3700	0.668478			3700	0.74761			3700	0.954619			3700	0.714148			3700	0.805576			3700	0.35825			3700	0.495087			3700	0.756656
	3800	0.364919		3800	0.6605			3800	0.749768			3800	0.947924			3800	0.709349			3800	0.841826			3800	0.356913			3800	0.494118			3800	0.758011
	3900	0.365061		3900	0.662711			3900	0.751068			3900	0.941278			3900	0.708636			3900	0.847249			3900	0.341367			3900	0.490781			3900	0.750467
	4000	0.36335		4000	0.664978			4000	0.756126			4000	0.939057			4000	0.696049			4000	0.846996			4000	0.34489			4000	0.487146			4000	0.748933
	4100	0.350361		4100	0.655233			4100	0.763784			4100	0.935048			4100	0.695846			4100	0.849188			4100	0.34003			4100	0.493494			4100	0.733622
	4200	0.339791		4200	0.652289			4200	0.775337			4200	0.93106			4200	0.690404			4200	0.851823			4200	0.337312			4200	0.500993			4200	0.710856
	4300	0.336923		4300	0.662022			4300	0.770444			4300	0.935424			4300	0.683577			4300	0.84218			4300	0.329561			4300	0.506648			4300	0.712644
	4400	0.323459		4400	0.663378			4400	0.78433			4400	0.936709			4400	0.719188			4400	0.834754			4400	0.338106			4400	0.516958			4400	0.721211
	4500	0.331439		4500	0.655411			4500	0.790618			4500	0.947585			4500	0.773771			4500	0.826653			4500	0.335892			4500	0.514609			4500	0.725844
	4600	0.330844		4600	0.654611			4600	0.793914			4600	0.959513			4600	0.825939			4600	0.836277			4600	0.33807			4600	0.510057			4600	0.724656
	4700	0.334683		4700	0.681189			4700	0.793858			4700	0.977876			4700	0.874989			4700	0.835353			4700	0.333548			4700	0.514099			4700	0.724822
	4800	0.338556		4800	0.677244			4800	0.786723			4800	0.991686			4800	0.925802			4800	0.828508			4800	0.339416			4800	0.521321			4800	0.738089
	4900	0.326139		4900	0.679022			4900	0.780899			4900	0.991659			4900	0.978037			4900	0.829326			4900	0.34343			4900	0.5196			4900	0.7496
	5000	0.337204		5000	0.686656			5000	0.783991			5000	0.993453			5000	1.02973			5000	0.825092			5000	0.353534			5000	0.526501			5000	0.756578
	5100	0.335697		5100	0.689367			5100	0.78239			5100	1.01337			5100	1.07692			5100	0.812272			5100	0.358308			5100	0.538958			5100	0.770889
	5200	0.345027		5200	0.685989			5200	0.790871			5200	1.01475			5200	1.12366			5200	0.811143			5200	0.363184			5200	0.54936			5200	0.769778
	5300	0.345053		5300	0.673767			5300	0.791199			5300	1.02132			5300	1.13379			5300	0.804354			5300	0.361172			5300	0.556703			5300	0.763933
	5400	0.34535		5400	0.663667			5400	0.781564			5400	1.02067			5400	1.13194			5400	0.813578			5400	0.358309			5400	0.573112			5400	0.772356
	5500	0.35993		5500	0.644144			5500	0.779684			5500	1.01904			5500	1.12609			5500	0.812322			5500	0.357748			5500	0.582701			5500	0.768411
	5600	0.359617		5600	0.615422			5600	0.777032			5600	1.00624			5600	1.12341			5600	0.812608			5600	0.357067			5600	0.600541			5600	0.770156
	5700	0.355867		5700	0.605122			5700	0.781719			5700	0.998248			5700	1.11349			5700	0.812911			5700	0.350453			5700	0.611856			5700	0.762256
	5800	0.370747		5800	0.603056			5800	0.790244			5800	0.996363			5800	1.12136			5800	0.814676			5800	0.33934			5800	0.631633			5800	0.764889
	5900	0.362748		5900	0.608489			5900	0.780264			5900	1.00563			5900	1.12299			5900	0.821444			5900	0.325908			5900	0.641197			5900	0.753644
	6000	0.377154		6000	0.592989			6000	0.780182			6000	0.995968			6000	1.1207			6000	0.828879			6000	0.319471			6000	0.644041			6000	0.768389
	6100	0.369208		6100	0.593122			6100	0.767366			6100	0.994456			6100	1.12392			6100	0.82691			6100	0.314206			6100	0.64352			6100	0.785133
	6200	0.380638		6200	0.6091			6200	0.775263			6200	0.993005			6200	1.1229			6200	0.832252			6200	0.303592			6200	0.641717			6200	0.793333
	6300	0.37995		6300	0.619356			6300	0.771629			6300	0.985274			6300	1.12688			6300	0.824344			6300	0.301234			6300	0.643912			6300	0.798222
	6400	0.376436		6400	0.624189			6400	0.774521			6400	0.972875			6400	1.13266			6400	0.825678			6400	0.297369			6400	0.639522			6400	0.816656
	6500	0.376019		6500	0.627356			6500	0.78379			6500	0.974111			6500	1.13205			6500	0.826756			6500	0.300501			6500	0.61926			6500	0.832044
	6600	0.38255		6600	0.629744			6600	0.785863			6600	0.965133			6600	1.14224			6600	0.823264			6600	0.302771			6600	0.614942			6600	0.838422
	6700	0.383052		6700	0.626611			6700	0.776338			6700	0.961042			6700	1.13466			6700	0.822571			6700	0.308736			6700	0.611371			6700	0.832267
	6800	0.383719		6800	0.6124			6800	0.773273			6800	0.955692			6800	1.13327			6800	0.819797			6800	0.31355			6800	0.613276			6800	0.843311
	6900	0.382289		6900	0.624078			6900	0.768989			6900	0.949643			6900	1.135			6900	0.82462			6900	0.316066			6900	0.6043			6900	0.827489
	7000	0.377159		7000	0.618911			7000	0.770029			7000	0.947376			7000	1.14146			7000	0.830787			7000	0.31869			7000	0.59505			7000	0.821889
	7100	0.370639		7100	0.618711			7100	0.766702			7100	0.944868			7100	1.13836			7100	0.833603			7100	0.322846			7100	0.585326			7100	0.818289
	7200	0.37286		7200	0.605011			7200	0.766156			7200	0.956719			7200	1.13599			7200	0.842682			7200	0.322964			7200	0.576579			7200	0.813578
	7300	0.373468		7300	0.609656			7300	0.76717			7300	0.963498			7300	1.14014			7300	0.838137			7300	0.321287			7300	0.577407			7300	0.815033
	7400	0.384133		7400	0.620111			7400	0.764802			7400	0.965805			7400	1.13305			7400	0.84557			7400	0.31129			7400	0.587842			7400	0.811089
	7500	0.379059		7500	0.6348			7500	0.765726			7500	0.97227			7500	1.13711			7500	0.847832			7500	0.314902			7500	0.588669			7500	0.812489
	7600	0.372883		7600	0.629644			7600	0.768959			7600	0.982415			7600	1.14013			7600	0.847556			7600	0.313993			7600	0.588988			7600	0.825878
	7700	0.373553		7700	0.6563			7700	0.768101			7700	0.984149			7700	1.13955			7700	0.846981			7700	0.315676			7700	0.584199			7700	0.815433
	7800	0.375241		7800	0.664122			7800	0.763616			7800	0.99234			7800	1.14221			7800	0.845656			7800	0.322913			7800	0.588664			7800	0.8177
	7900	0.384226		7900	0.683989			7900	0.767127			7900	0.99325			7900	1.13173			7900	0.842976			7900	0.326628			7900	0.600164			7900	0.821644
	8000	0.385423		8000	0.683744			8000	0.774296			8000	0.99972			8000	1.13219			8000	0.840878			8000	0.325893			8000	0.608532			8000	0.819589
	8100	0.383618		8100	0.683767			8100	0.770194			8100	0.997263			8100	1.13089			8100	0.83833			8100	0.326282			8100	0.61675			8100	0.814356
	8200	0.376474		8200	0.672656			8200	0.765809			8200	0.992509			8200	1.12112			8200	0.841347			8200	0.333732			8200	0.624427			8200	0.804967
	8300	0.359158		8300	0.668844			8300	0.758528			8300	0.982521			8300	1.12253			8300	0.840093			8300	0.341429			8300	0.634319			8300	0.798878
	8400	0.35824		8400	0.651833			8400	0.758191			8400	0.981749			8400	1.10941			8400	0.836728			8400	0.340258			8400	0.631436			8400	0.7979
	8500	0.352268		8500	0.686689			8500	0.751447			8500	0.980838			8500	1.10438			8500	0.836027			8500	0.342547			8500	0.635357			8500	0.789278
	8600	0.350279		8600	0.667233			8600	0.759742			8600	0.976802			8600	1.09347			8600	0.836734			8600	0.343559			8600	0.638138			8600	0.813156
	8700	0.339126		8700	0.660556			8700	0.760973			8700	0.969292			8700	1.08837			8700	0.840837			8700	0.343006			8700	0.642561			8700	0.807178
	8800	0.339228		8800	0.654156			8800	0.752107			8800	0.967843			8800	1.08899			8800	0.846097			8800	0.344054			8800	0.642519			8800	0.813156
	8900	0.333149		8900	0.659378			8900	0.742798			8900	0.964418			8900	1.09166			8900	0.852007			8900	0.342574			8900	0.640617			8900	0.803578
	9000	0.332626		9000	0.667367			9000	0.74219			9000	0.953918			9000	1.08945			9000	0.850584			9000	0.339541			9000	0.632973			9000	0.804533
	9100	0.333059		9100	0.678489			9100	0.741036			9100	0.958831			9100	1.08564			9100	0.857922			9100	0.335604			9100	0.623211			9100	0.803667
	9200	0.343571		9200	0.672311			9200	0.738384			9200	0.967795			9200	1.09293			9200	0.856912			9200	0.338094			9200	0.619159			9200	0.794178
	9300	0.345909		9300	0.677933			9300	0.739127			9300	0.96611			9300	1.10471			9300	0.864883			9300	0.341153			9300	0.622827			9300	0.787589
	9400	0.352249		9400	0.648322			9400	0.745247			9400	0.962323			9400	1.10572			9400	0.871444			9400	0.35184			9400	0.623921			9400	0.831578
	9500	0.354489		9500	0.658122			9500	0.743717			9500	0.968535			9500	1.11972			9500	0.869634			9500	0.3531			9500	0.626597			9500	0.8693
	9600	0.357753		9600	0.659478			9600	0.748071			9600	0.974711			9600	1.12991			9600	0.87324			9600	0.349877			9600	0.624323			9600	0.915422
	9700	0.359734		9700	0.662111			9700	0.75485			9700	0.977382			9700	1.12773			9700	0.881622			9700	0.355521			9700	0.625464			9700	0.951933
	9800	0.36834		9800	0.654111			9800	0.750123			9800	0.976862			9800	1.12662			9800	0.8875			9800	0.35647			9800	0.629229			9800	1.00207
	9900	0.383048		9900	0.661978			9900	0.756787			9900	0.978304			9900	1.13317			9900	0.894742			9900	0.356207			9900	0.63358			9900	1.0546
	10000	0.409134		10000	0.665378			10000	0.755502			10000	0.974077			10000	1.14533			10000	0.900682			10000	0.350818			10000	0.626148			10000	1.09538
	10100	0.407954		10100	0.663167			10100	0.759858			10100	0.980267			10100	1.14773			10100	0.903949			10100	0.349911			10100	0.610187			10100	1.14406
	10200	0.42076		10200	0.656511			10200	0.760107			10200	0.98437			10200	1.154			10200	0.898802			10200	0.351094			10200	0.603429			10200	1.18494
	10300	0.457922		10300	0.646011			10300	0.75699			10300	0.987777			10300	1.16646			10300	0.893652			10300	0.343784			10300	0.589787			10300	1.18374
	10400	0.501222		10400	0.645933			10400	0.75778			10400	0.99231			10400	1.16262			10400	0.900837			10400	0.33733			10400	0.573592			10400	1.18437
	10500	0.548833		10500	0.646322			10500	0.754674			10500	0.986888			10500	1.1584			10500	0.897971			10500	0.337359			10500	0.560969			10500	1.19423
	10600	0.591588		10600	0.6391			10600	0.756264			10600	0.990542			10600	1.1729			10600	0.889724			10600	0.334276			10600	0.54483			10600	1.1855
	10700	0.636301		10700	0.648233			10700	0.752498			10700	0.996205			10700	1.17012			10700	0.873461			10700	0.336911			10700	0.52469			10700	1.19278
	10800	0.667592		10800	0.641544			10800	0.757317			10800	1.00679			10800	1.16534			10800	0.865523			10800	0.339698			10800	0.512134			10800	1.1499
	10900	0.686736		10900	0.644833			10900	0.763056			10900	1.01528			10900	1.15895			10900	0.849059			10900	0.34258			10900	0.512689			10900	1.10861
	11000	0.737008		11000	0.645256			11000	0.768898			11000	1.0009			11000	1.16407			11000	0.843638			11000	0.345166			11000	0.516237			11000	1.06348
	11100	0.764574		11100	0.648733			11100	0.764944			11100	1.00334			11100	1.15912			11100	0.844581			11100	0.346627			11100	0.513327			11100	1.01896
	11200	0.761013		11200	0.6522			11200	0.765908			11200	1.00278			11200	1.15618			11200	0.840594			11200	0.351234			11200	0.515347			11200	0.965589
	11300	0.765814		11300	0.646078			11300	0.764418			11300	0.997339			11300	1.16577			11300	0.838266			11300	0.356963			11300	0.515342			11300	0.898544
	11400	0.777896		11400	0.641656			11400	0.766389			11400	0.995038			11400	1.16021			11400	0.827238			11400	0.36385			11400	0.520977			11400	0.856133
	11500	0.784128		11500	0.646456			11500	0.766909			11500	0.989227			11500	1.15344			11500	0.824207			11500	0.363738			11500	0.526142			11500	0.8152
	11600	0.786226		11600	0.639878			11600	0.780151			11600	0.981554			11600	1.16099			11600	0.83015			11600	0.370748			11600	0.53199			11600	0.755278
	11700	0.793827		11700	0.675511			11700	0.767611			11700	0.977523			11700	1.16076			11700	0.828128			11700	0.371341			11700	0.533194			11700	0.746522
	11800	0.798243		11800	0.703833			11800	0.760968			11800	0.973601			11800	1.17575			11800	0.834038			11800	0.375522			11800	0.528511			11800	0.740178
	11900	0.794914		11900	0.742122			11900	0.750239			11900	0.97994			11900	1.17478			11900	0.832853			11900	0.372772			11900	0.528502			11900	0.736
	12000	0.801537		12000	0.761544			12000	0.747532			12000	0.981651			12000	1.16923			12000	0.838807			12000	0.367031			12000	0.525318			12000	0.733889
	12100	0.8092		12100	0.805011			12100	0.740542			12100	0.981089			12100	1.17082			12100	0.84632			12100	0.353238			12100	0.513717			12100	0.749278
	12200	0.812994		12200	0.801889			12200	0.737386			12200	0.979345			12200	1.16848			12200	0.84399			12200	0.356444			12200	0.510818			12200	0.761544
	12300	0.803751		12300	0.816733			12300	0.734677			12300	0.992377			12300	1.18307			12300	0.849441			12300	0.349132			12300	0.503692			12300	0.755322
	12400	0.802443		12400	0.838022			12400	0.740097			12400	0.987549			12400	1.1911			12400	0.853527			12400	0.347656			12400	0.492482			12400	0.753244
	12500	0.808452		12500	0.861344			12500	0.733019			12500	0.995088			12500	1.19139			12500	0.851432			12500	0.347767			12500	0.487443			12500	0.757233
	12600	0.810287		12600	0.859144			12600	0.734453			12600	1.00605			12600	1.20857			12600	0.852662			12600	0.347028			12600	0.487989			12600	0.752089
	12700	0.803566		12700	0.854311			12700	0.737919			12700	1.00628			12700	1.20381			12700	0.848424			12700	0.35076			12700	0.490904			12700	0.748811
	12800	0.799878		12800	0.830511			12800	0.749457			12800	1.01033			12800	1.19835			12800	0.84361			12800	0.357021			12800	0.487842			12800	0.755256
	12900	0.803179		12900	0.816767			12900	0.745463			12900	1.01242			12900	1.20079			12900	0.836819			12900	0.355569			12900	0.491446			12900	0.756356
	13000	0.811133		13000	0.822867			13000	0.757633			13000	1.01277			13000	1.20049			13000	0.82819			13000	0.36463			13000	0.493076			13000	0.738811
	13100	0.806793		13100	0.855022			13100	0.760623			13100	1.01853			13100	1.19701			13100	0.823008			13100	0.360842			13100	0.493136			13100	0.737244
	13200	0.807104		13200	0.872233			13200	0.764378			13200	1.01001			13200	1.18326			13200	0.829012			13200	0.365677			13200	0.481163			13200	0.731811
	13300	0.797097		13300	0.880133			13300	0.75198			13300	1.01923			13300	1.17845			13300	0.820817			13300	0.366274			13300	0.472159			13300	0.728744
	13400	0.789711		13400	0.867089			13400	0.742871			13400	1.01174			13400	1.17869			13400	0.82129			13400	0.361086			13400	0.470121			13400	0.724733
	13500	0.77829		13500	0.848511			13500	0.74957			13500	1.00495			13500	1.17677			13500	0.822562			13500	0.359834			13500	0.472166			13500	0.724344
	13600	0.789341		13600	0.854044			13600	0.754884			13600	1.00652			13600	1.16861			13600	0.824443			13600	0.356198			13600	0.469256			13600	0.730944
	13700	0.79596		13700	0.884511			13700	0.744076			13700	0.999276			13700	1.17054			13700	0.83008			13700	0.348498			13700	0.479834			13700	0.724622
	13800	0.789979		13800	0.930489			13800	0.74839			13800	0.99066			13800	1.17399			13800	0.826589			13800	0.358966			13800	0.476211			13800	0.729011
	13900	0.792914		13900	0.945522			13900	0.740409			13900	0.993251			13900	1.16378			13900	0.835133			13900	0.361642			13900	0.496459			13900	0.726256
	14000	0.796212		14000	0.970844			14000	0.73909			14000	0.990826			14000	1.16411			14000	0.838543			14000	0.35875			14000	0.498076			14000	0.749089
	14100	0.790534		14100	0.9957			14100	0.746516			14100	0.995347			14100	1.173			14100	0.832019			14100	0.352567			14100	0.510353			14100	0.757511
	14200	0.797768		14200	1.00802			14200	0.749704			14200	0.998434			14200	1.17084			14200	0.835077			14200	0.354361			14200	0.519172			14200	0.769122
	14300	0.798881		14300	1.0567			14300	0.753996			14300	1.00414			14300	1.16669			14300	0.838743			14300	0.351456			14300	0.521168			14300	0.772167
	14400	0.810489		14400	1.09483			14400	0.749641			14400	1.00319			14400	1.15679			14400	0.840909			14400	0.35129			14400	0.517352			14400	0.772311
	14500	0.804703		14500	1.13278			14500	0.745998			14500	0.996218			14500	1.16447			14500	0.848863			14500	0.348924			14500	0.517402			14500	0.7633
	14600	0.797676		14600	1.14297			14600	0.75003			14600	1.00493			14600	1.15956			14600	0.842632			14600	0.352231			14600	0.515248			14600	0.760744
	14700	0.79837		14700	1.14682			14700	0.747556			14700	1.01191			14700	1.15863			14700	0.847536			14700	0.345623			14700	0.51641			14700	0.758944
	14800	0.783539		14800	1.14281			14800	0.74581			14800	1.00848			14800	1.16167			14800	0.844247			14800	0.338759			14800	0.495121			14800	0.770133
	14900	0.779479		14900	1.14841			14900	0.74426			14900	1.00465			14900	1.15712			14900	0.838273			14900	0.340601			14900	0.492636			14900	0.744933
	15000	0.795633		15000	1.14632			15000	0.742539			15000	1.00894			15000	1.14883			15000	0.844332			15000	0.346096			15000	0.495393			15000	0.733967
	15100	0.807118		15100	1.15601			15100	0.746392			15100	1.00627			15100	1.15425			15100	0.849447			15100	0.33431			15100	0.497111			15100	0.718211
	15200	0.80527		15200	1.14204			15200	0.749908			15200	0.996939			15200	1.15396			15200	0.856007			15200	0.330968			15200	0.497761			15200	0.7203
	15300	0.803089		15300	1.13021			15300	0.748794			15300	0.991691			15300	1.15968			15300	0.864698			15300	0.340253			15300	0.493016			15300	0.725467
	15400	0.803117		15400	1.07538			15400	0.747791			15400	0.996067			15400	1.16146			15400	0.870111			15400	0.344136			15400	0.498243			15400	0.729444
	15500	0.808417		15500	1.02798			15500	0.744342			15500	0.99072			15500	1.167			15500	0.881447			15500	0.350218			15500	0.495823			15500	0.731956
	15600	0.817937		15600	0.979678			15600	0.747846			15600	0.983009			15600	1.1777			15600	0.890553			15600	0.359194			15600	0.490823			15600	0.721267
	15700	0.832738		15700	0.930289			15700	0.751758			15700	0.989633			15700	1.183			15700	0.889122			15700	0.366394			15700	0.498813			15700	0.710133
	15800	0.846732		15800	0.871967			15800	0.750809			15800	0.989822			15800	1.19254			15800	0.897347			15800	0.371202			15800	0.503194			15800	0.707222
	15900	0.842498		15900	0.817956			15900	0.743089			15900	0.98343			15900	1.19611			15900	0.893564			15900	0.364361			15900	0.520134			15900	0.706833
	16000	0.830039		16000	0.754933			16000	0.736448			16000	0.976794			16000	1.1931			16000	0.890522			16000	0.36781			16000	0.540892			16000	0.703989
	16100	0.834384		16100	0.707667			16100	0.732913			16100	0.984745			16100	1.19259			16100	0.880838			16100	0.375166			16100	0.548783			16100	0.702733
	16200	0.827421		16200	0.652933			16200	0.734479			16200	0.986551			16200	1.19054			16200	0.870152			16200	0.36984			16200	0.553826			16200	0.699333
	16300	0.834099		16300	0.630011			16300	0.730088			16300	0.983052			16300	1.18414			16300	0.86288			16300	0.372051			16300	0.556031			16300	0.701189
	16400	0.830272		16400	0.620211			16400	0.732381			16400	0.974386			16400	1.17639			16400	0.861306			16400	0.367939			16400	0.565004			16400	0.699133
	16500	0.832527		16500	0.626733			16500	0.73247			16500	0.9703			16500	1.16058			16500	0.853212			16500	0.360221			16500	0.576914			16500	0.7147
	16600	0.821336		16600	0.616678			16600	0.733073			16600	0.959357			16600	1.16437			16600	0.852168			16600	0.366567			16600	0.572553			16600	0.722089
	16700	0.810982		16700	0.620067			16700	0.739123			16700	0.955356			16700	1.15725			16700	0.850243			16700	0.361341			16700	0.574448			16700	0.7285
	16800	0.800614		16800	0.625222			16800	0.732903			16800	0.952103			16800	1.15923			16800	0.856959			16800	0.359331			16800	0.565116			16800	0.733556
	16900	0.797918		16900	0.620878			16900	0.744336			16900	0.950697			16900	1.16411			16900	0.852592			16900	0.362857			16900	0.538932			16900	0.737989
	17000	0.794272		17000	0.672189			17000	0.751454			17000	0.952709			17000	1.16593			17000	0.845506			17000	0.3646			17000	0.549541			17000	0.736056
	17100	0.799244		17100	0.684533			17100	0.749769			17100	0.956739			17100	1.16562			17100	0.842481			17100	0.367476			17100	0.550257			17100	0.737622
	17200	0.802018		17200	0.686978			17200	0.747326			17200	0.961146			17200	1.16125			17200	0.834047			17200	0.356717			17200	0.561807			17200	0.735367
	17300	0.803574		17300	0.698033			17300	0.75439			17300	0.965857			17300	1.17194			17300	0.828237			17300	0.354073			17300	0.55642			17300	0.7436
	17400	0.800386		17400	0.686422			17400	0.760502			17400	0.9673			17400	1.17227			17400	0.821887			17400	0.347392			17400	0.546382			17400	0.739122
	17500	0.812024		17500	0.683733			17500	0.754808			17500	0.971316			17500	1.17037			17500	0.822728			17500	0.328819			17500	0.540996			17500	0.7287
	17600	0.817154		17600	0.678333			17600	0.763796			17600	0.977922			17600	1.17625			17600	0.828753			17600	0.320134			17600	0.535212			17600	0.729044
	17700	0.830763		17700	0.677111			17700	0.766863			17700	0.98101			17700	1.18043			17700	0.819707			17700	0.330341			17700	0.52863			17700	0.727256
	17800	0.827251		17800	0.679978			17800	0.76882			17800	0.988246			17800	1.17457			17800	0.815939			17800	0.328882			17800	0.543247			17800	0.735478
	17900	0.82221		17900	0.636678			17900	0.764866			17900	0.986161			17900	1.1702			17900	0.824304			17900	0.32316			17900	0.526944			17900	0.742633
	18000	0.826628		18000	0.656356			18000	0.77067			18000	0.983889			18000	1.16977			18000	0.82143			18000	0.317748			18000	0.527651			18000	0.748933
	18100	0.819847		18100	0.6623			18100	0.779676			18100	0.988465			18100	1.17755			18100	0.81956			18100	0.32642			18100	0.506793			18100	0.764189
	18200	0.825147		18200	0.654844			18200	0.769629			18200	0.979579			18200	1.16785			18200	0.826872			18200	0.329954			18200	0.509132			18200	0.757378
	18300	0.820084		18300	0.659789			18300	0.767203			18300	0.981809			18300	1.16715			18300	0.83316			18300	0.340269			18300	0.515014			18300	0.7581
	18400	0.809586		18400	0.665456			18400	0.77312			18400	0.982368			18400	1.16303			18400	0.822946			18400	0.352501			18400	0.51601			18400	0.760878
	18500	0.800562		18500	0.670933			18500	0.765608			18500	0.983032			18500	1.15611			18500	0.814274			18500	0.358193			18500	0.522342			18500	0.756056
	18600	0.785254		18600	0.680811			18600	0.768261			18600	0.977772			18600	1.14176			18600	0.816956			18600	0.355747			18600	0.521837			18600	0.756033
	18700	0.792448		18700	0.6839			18700	0.758396			18700	0.974253			18700	1.14147			18700	0.820311			18700	0.361102			18700	0.516333			18700	0.748811
	18800	0.79669		18800	0.679989			18800	0.757153			18800	0.973106			18800	1.14135			18800	0.786928			18800	0.363943			18800	0.513849			18800	0.785622
	18900	0.792628		18900	0.667656			18900	0.758628			18900	0.975896			18900	1.13651			18900	0.78743			18900	0.365426			18900	0.511867			18900	0.828967
	19000	0.792069		19000	0.667467			19000	0.752153			19000	0.97578			19000	1.12333			19000	0.79036			19000	0.369849			19000	0.519539			19000	0.879089
	19100	0.786119		19100	0.677822			19100	0.767042			19100	0.996625			19100	1.12663			19100	0.781098			19100	0.367696			19100	0.511423			19100	0.941589
	19200	0.784479		19200	0.674267			19200	0.769209			19200	0.996952			19200	1.12356			19200	0.782474			19200	0.368461			19200	0.509833			19200	0.9901
	19300	0.791903		19300	0.6766			19300	0.76705			19300	1.00081			19300	1.12105			19300	0.803089			19300	0.36044			19300	0.517042			19300	0.995078
	19400	0.79855		19400	0.664622			19400	0.762731			19400	1.00153			19400	1.11515			19400	0.80907			19400	0.362313			19400	0.510991			19400	1.04884
	19500	0.809104		19500	0.649644			19500	0.763898			19500	1.00703			19500	1.12333			19500	0.819637			19500	0.360479			19500	0.511003			19500	1.10657
	19600	0.824459		19600	0.645789			19600	0.769557			19600	1.0094			19600	1.12342			19600	0.825626			19600	0.356242			19600	0.507043			19600	1.15792
	19700	0.824794		19700	0.643244			19700	0.769731			19700	1.00665			19700	1.12166			19700	0.865639			19700	0.358439			19700	0.508092			19700	1.16518
	19800	0.825421		19800	0.639956			19800	0.761861			19800	1.00728			19800	1.12392			19800	0.873071			19800	0.363351			19800	0.508011			19800	1.17353
	19900	0.834314		19900	0.637778			19900	0.761886			19900	1.00544			19900	1.13633			19900	0.888658			19900	0.356184			19900	0.516424			19900	1.16218
	20000	0.840367		20000	0.660378			20000	0.746388			20000	1.00177			20000	1.14088			20000	0.901941			20000	0.358234			20000	0.519472			20000	1.15456
	20100	0.839984		20100	0.688333			20100	0.740418			20100	1.0015			20100	1.14512			20100	0.905054			20100	0.34576			20100	0.517989			20100	1.17242
	20200	0.835937		20200	0.675978			20200	0.746047			20200	0.998647			20200	1.14257			20200	0.902806			20200	0.346933			20200	0.513536			20200	1.23617
	20300	0.838691		20300	0.679878			20300	0.748366			20300	0.997984			20300	1.14599			20300	0.903202			20300	0.343911			20300	0.519807			20300	1.23248
	20400	0.844108		20400	0.687189			20400	0.742659			20400	0.997218			20400	1.14813			20400	0.895869			20400	0.342912			20400	0.520989			20400	1.22682
	20500	0.838647		20500	0.705411			20500	0.735573			20500	0.996734			20500	1.14097			20500	0.884254			20500	0.340613			20500	0.529962			20500	1.22223
	20600	0.837633		20600	0.712922			20600	0.734153			20600	1.00082			20600	1.14476			20600	0.833596			20600	0.330746			20600	0.541647			20600	1.22129
	20700	0.840294		20700	0.7175			20700	0.73719			20700	1.00241			20700	1.14402			20700	0.83262			20700	0.322036			20700	0.532498			20700	1.21381
	20800	0.836084		20800	0.7128			20800	0.741613			20800	1.00436			20800	1.14274			20800	0.813674			20800	0.314818			20800	0.51925			20800	1.21032
	20900	0.827959		20900	0.672689			20900	0.744817			20900	1.00365			20900	1.14104			20900	0.803457			20900	0.308684			20900	0.513167			20900	1.19958
	21000	0.833636		21000	0.616311			21000	0.751697			21000	1.00212			21000	1.14959			21000	0.787889			21000	0.312883			21000	0.512704			21000	1.18283
	21100	0.840427		21100	0.604633			21100	0.751061			21100	0.996653			21100	1.15808			21100	0.782204			21100	0.314157			21100	0.519121			21100	1.16632
	21200	0.839458		21200	0.579678			21200	0.742447			21200	0.995926			21200	1.15858			21200	0.7789			21200	0.317754			21200	0.51512			21200	1.16687
	21300	0.840577		21300	0.551722			21300	0.752064			21300	0.993878			21300	1.154			21300	0.778231			21300	0.311014			21300	0.512914			21300	1.16754
	21400	0.835071		21400	0.5223			21400	0.754728			21400	0.993186			21400	1.16123			21400	0.790308			21400	0.314431			21400	0.503602			21400	1.17346
	21500	0.83551		21500	0.490622			21500	0.753577			21500	0.995732			21500	1.16757			21500	0.837769			21500	0.31683			21500	0.492729			21500	1.17457
	21600	0.834177		21600	0.456489			21600	0.759773			21600	0.989765			21600	1.16321			21600	0.836476			21600	0.314572			21600	0.496232			21600	1.17738
	21700	0.832568		21700	0.437167			21700	0.747843			21700	0.983747			21700	1.16382			21700	0.839121			21700	0.322009			21700	0.49971			21700	1.17861
	21800	0.848374		21800	0.459367			21800	0.74261			21800	0.980605			21800	1.16402			21800	0.839679			21800	0.321391			21800	0.498529			21800	1.20968
	21900	0.847062		21900	0.4878			21900	0.733814			21900	0.985439			21900	1.15889			21900	0.850592			21900	0.32236			21900	0.495403			21900	1.21334
	22000	0.847041		22000	0.530356			22000	0.74364			22000	0.992388			22000	1.14892			22000	0.857109			22000	0.326223			22000	0.48846			22000	1.21662
	22100	0.849579		22100	0.579911			22100	0.745111			22100	0.987864			22100	1.15534			22100	0.85738			22100	0.330352			22100	0.485238			22100	1.21691
	22200	0.848001		22200	0.623956			22200	0.743718			22200	0.979358			22200	1.15943			22200	0.856328			22200	0.339719			22200	0.495171			22200	1.21141
	22300	0.855862		22300	0.666444			22300	0.743474			22300	0.980441			22300	1.15923			22300	0.859698			22300	0.334586			22300	0.494358			22300	1.20739
	22400	0.867678		22400	0.702644			22400	0.753436			22400	0.978977			22400	1.157			22400	0.853352			22400	0.336413			22400	0.495854			22400	1.21049
	22500	0.869574		22500	0.736344			22500	0.750982			22500	0.978476			22500	1.15811			22500	0.855309			22500	0.341967			22500	0.490219			22500	1.20794
	22600	0.880663		22600	0.774022			22600	0.75545			22600	0.984873			22600	1.15449			22600	0.865517			22600	0.344059			22600	0.487442			22600	1.20474
	22700	0.877016		22700	0.782744			22700	0.762067			22700	0.982735			22700	1.14587			22700	0.858566			22700	0.349643			22700	0.482212			22700	1.18281
	22800	0.877898		22800	0.808144			22800	0.766011			22800	0.984809			22800	1.14785			22800	0.876098			22800	0.349001			22800	0.492811			22800	1.17929
	22900	0.882528		22900	0.8095			22900	0.763061			22900	0.980974			22900	1.1572			22900	0.891849			22900	0.346757			22900	0.499704			22900	1.17817
	23000	0.884024		23000	0.8072			23000	0.771927			23000	0.980739			23000	1.1535			23000	0.899536			23000	0.347776			23000	0.494601			23000	1.17619
	23100	0.88758		23100	0.812756			23100	0.772314			23100	0.988998			23100	1.15136			23100	0.909761			23100	0.354136			23100	0.48419			23100	1.17728
	23200	0.884359		23200	0.813111			23200	0.77526			23200	0.985105			23200	1.14793			23200	0.913779			23200	0.357773			23200	0.49176			23200	1.17636
	23300	0.886014		23300	0.7844			23300	0.774703			23300	0.982209			23300	1.1437			23300	0.919168			23300	0.363627			23300	0.499321			23300	1.1658
	23400	0.887674		23400	0.770433			23400	0.763211			23400	0.978788			23400	1.14669			23400	0.918383			23400	0.357237			23400	0.511028			23400	1.11309
	23500	0.881934		23500	0.729378			23500	0.775314			23500	0.97108			23500	1.14498			23500	0.917818			23500	0.357794			23500	0.508709			23500	1.06826
	23600	0.888131		23600	0.706667			23600	0.777572			23600	0.968392			23600	1.15385			23600	0.928183			23600	0.357301			23600	0.520989			23600	1.01621
	23700	0.89483		23700	0.6905			23700	0.781049			23700	0.966354			23700	1.1533			23700	0.90028			23700	0.361344			23700	0.509519			23700	0.962422
	23800	0.897618		23800	0.681967			23800	0.768656			23800	0.95712			23800	1.15444			23800	0.89608			23800	0.36419			23800	0.507187			23800	0.915067
	23900	0.897052		23900	0.670889			23900	0.770949			23900	0.953135			23900	1.14887			23900	0.889828			23900	0.355254			23900	0.515938			23900	0.865922
	24000	0.885968		24000	0.655778			24000	0.77768			24000	0.953344			24000	1.1427			24000	0.881472			24000	0.341481			24000	0.516411			24000	0.819989
	24100	0.889217		24100	0.633267			24100	0.776156			24100	0.959309			24100	1.14533			24100	0.881337			24100	0.344308			24100	0.51632			24100	0.774011
	24200	0.880643		24200	0.657567			24200	0.769936			24200	0.958431			24200	1.14273			24200	0.895419			24200	0.341393			24200	0.50859			24200	0.751289
	24300	0.872162		24300	0.667122			24300	0.786716			24300	0.958492			24300	1.13925			24300	0.90208			24300	0.340204			24300	0.509196			24300	0.754
	24400	0.876104		24400	0.698756			24400	0.783378			24400	0.96508			24400	1.14158			24400	0.915506			24400	0.329186			24400	0.508928			24400	0.748211
	24500	0.870833		24500	0.722278			24500	0.799441			24500	0.970698			24500	1.1408			24500	0.943959			24500	0.329021			24500	0.501391			24500	0.757367
	24600	0.872459		24600	0.7477			24600	0.802089			24600	0.968161			24600	1.13628			24600	0.986169			24600	0.325031			24600	0.507567			24600	0.758344
	24700	0.865376		24700	0.7583			24700	0.810113			24700	0.98213			24700	1.13252			24700	1.00041			24700	0.319564			24700	0.510074			24700	0.750289
	24800	0.870186		24800	0.774233			24800	0.808621			24800	0.994054			24800	1.15322			24800	1.03003			24800	0.31382			24800	0.495329			24800	0.753478
	24900	0.879853		24900	0.794222			24900	0.803821			24900	0.999393			24900	1.15742			24900	1.0524			24900	0.318688			24900	0.501024			24900	0.757478
	25000	0.874892		25000	0.819189			25000	0.800173			25000	0.996152			25000	1.15188			25000	1.07402			25000	0.31861			25000	0.49872			25000	0.757122
	25100	0.873746		25100	0.849944			25100	0.798263			25100	0.994603			25100	1.15574			25100	1.085			25100	0.308302			25100	0.497803			25100	0.739411
	25200	0.876101		25200	0.879211			25200	0.79122			25200	0.994146			25200	1.16024			25200	1.11028			25200	0.322091			25200	0.490339			25200	0.742022
	25300	0.862774		25300	0.896356			25300	0.789012			25300	0.987461			25300	1.15799			25300	1.14665			25300	0.325404			25300	0.491638			25300	0.753844
	25400	0.862772		25400	0.878911			25400	0.770074			25400	0.9894			25400	1.15255			25400	1.14798			25400	0.321929			25400	0.499642			25400	0.745433
	25500	0.842067		25500	0.842889			25500	0.756897			25500	0.992168			25500	1.15245			25500	1.14911			25500	0.314384			25500	0.504023			25500	0.739644
	25600	0.839242		25600	0.848644			25600	0.754036			25600	0.987731			25600	1.14729			25600	1.1289			25600	0.315497			25600	0.502996			25600	0.748922
	25700	0.833281		25700	0.854789			25700	0.750711			25700	0.983762			25700	1.13278			25700	1.12631			25700	0.321452			25700	0.509224			25700	0.742644
	25800	0.833008		25800	0.859811			25800	0.7479			25800	0.980268			25800	1.12625			25800	1.12969			25800	0.319314			25800	0.500234			25800	0.7366
	25900	0.83051		25900	0.8392			25900	0.750619			25900	0.984115			25900	1.12876			25900	1.12668			25900	0.313498			25900	0.4983			25900	0.7335
	26000	0.833616		26000	0.796311			26000	0.754819			26000	0.987681			26000	1.1269			26000	1.14488			26000	0.32204			26000	0.49574			26000	0.7276
	26100	0.830068		26100	0.790256			26100	0.763342			26100	0.989927			26100	1.12758			26100	1.07717			26100	0.314394			26100	0.499847			26100	0.734711
	26200	0.844747		26200	0.770678			26200	0.767056			26200	0.996996			26200	1.13566			26200	0.998722			26200	0.311344			26200	0.50895			26200	0.725667
	26300	0.841041		26300	0.769922			26300	0.771431			26300	0.994268			26300	1.14461			26300	0.931228			26300	0.31138			26300	0.499574			26300	0.717344
	26400	0.85719		26400	0.78			26400	0.789787			26400	0.98513			26400	1.14115			26400	0.877528			26400	0.32671			26400	0.489554			26400	0.730744
	26500	0.858927		26500	0.753267			26500	0.790176			26500	0.981454			26500	1.14714			26500	0.83669			26500	0.329721			26500	0.4927			26500	0.764433
	26600	0.86143		26600	0.755544			26600	0.799381			26600	0.984822			26600	1.14148			26600	0.778429			26600	0.338238			26600	0.501616			26600	0.761222
	26700	0.850156		26700	0.727344			26700	0.803514			26700	0.98264			26700	1.15675			26700	0.718877			26700	0.342226			26700	0.50561			26700	0.755856
	26800	0.85972		26800	0.718967			26800	0.803067			26800	0.97899			26800	1.15887			26800	0.656747			26800	0.349214			26800	0.508886			26800	0.747922
	26900	0.853299		26900	0.713356			26900	0.795207			26900	0.978547			26900	1.16423			26900	0.587863			26900	0.346363			26900	0.506827			26900	0.753222
	27000	0.855719		27000	0.711311			27000	0.79058			27000	0.983591			27000	1.16376			27000	0.593274			27000	0.351737			27000	0.507438			27000	0.742356
	27100	0.853589		27100	0.730667			27100	0.787313			27100	0.979478			27100	1.11659			27100	0.586223			27100	0.364511			27100	0.511627			27100	0.763956
	27200	0.856368		27200	0.740644			27200	0.784752			27200	0.982532			27200	1.08032			27200	0.589708			27200	0.370162			27200	0.514794			27200	0.778044
	27300	0.862391		27300	0.749167			27300	0.777268			27300	0.984655			27300	1.08494			27300	0.573388			27300	0.371866			27300	0.519679			27300	0.778178
	27400	0.865272		27400	0.748856			27400	0.783224			27400	0.988037			27400	1.0889			27400	0.57959			27400	0.372908			27400	0.515677			27400	0.737033
	27500	0.859119		27500	0.748944			27500	0.77989			27500	0.98146			27500	1.09683			27500	0.62306			27500	0.373026			27500	0.514179			27500	0.752211
	27600	0.86754		27600	0.768878			27600	0.774698			27600	0.979283			27600	1.09134			27600	0.630126			27600	0.369802			27600	0.513172			27600	0.760467
	27700	0.862571		27700	0.806533			27700	0.779613			27700	0.975937			27700	1.09026			27700	0.667738			27700	0.368918			27700	0.510926			27700	0.770922
	27800	0.872801		27800	0.837967			27800	0.778841			27800	0.973597			27800	1.08539			27800	0.664547			27800	0.381079			27800	0.51526			27800	0.775844
	27900	0.877428		27900	0.8342			27900	0.78559			27900	0.965781			27900	1.0806			27900	0.676033			27900	0.379202			27900	0.516257			27900	0.775989
	28000	0.871332		28000	0.859522			28000	0.785188			28000	0.965124			28000	1.13119			28000	0.685956			28000	0.369263			28000	0.505091			28000	0.752356
	28100	0.855838		28100	0.891211			28100	0.786392			28100	0.960659			28100	1.1579			28100	0.695604			28100	0.370362			28100	0.502812			28100	0.742433
	28200	0.854777		28200	0.9098			28200	0.784758			28200	0.96778			28200	1.15878			28200	0.70295			28200	0.36342			28200	0.500484			28200	0.735756
	28300	0.84967		28300	0.939767			28300	0.787773			28300	0.965408			28300	1.14777			28300	0.704184			28300	0.357563			28300	0.496456			28300	0.742478
	28400	0.858126		28400	0.941722			28400	0.7878			28400	0.963932			28400	1.1432			28400	0.703838			28400	0.361439			28400	0.498999			28400	0.738244
	28500	0.847612		28500	0.918944			28500	0.785748			28500	0.96353			28500	1.14351			28500	0.733952			28500	0.365571			28500	0.495882			28500	0.736289
	28600	0.839143		28600	0.927344			28600	0.779347			28600	0.972963			28600	1.14886			28600	0.746269			28600	0.370239			28600	0.486732			28600	0.736467
	28700	0.831411		28700	0.962889			28700	0.786414			28700	0.97604			28700	1.16965			28700	0.793568			28700	0.365711			28700	0.486538			28700	0.730022
	28800	0.836544		28800	0.996156			28800	0.76988			28800	0.981366			28800	1.17205			28800	0.835574			28800	0.366744			28800	0.493899			28800	0.721978
	28900	0.83347		28900	1.01052			28900	0.7703			28900	0.97412			28900	1.17057			28900	0.884809			28900	0.376801			28900	0.497048			28900	0.727933
	29000	0.839794		29000	1.01709			29000	0.765997			29000	0.985862			29000	1.18503			29000	0.935607			29000	0.371177			29000	0.502509			29000	0.736367
	29100	0.823107		29100	1.03282			29100	0.763656			29100	0.984014			29100	1.18157			29100	1.00476			29100	0.371891			29100	0.50325			29100	0.737544
	29200	0.825824		29200	1.05488			29200	0.755689			29200	0.990342			29200	1.19174			29200	1.05446			29200	0.377359			29200	0.506372			29200	0.738433
	29300	0.81912		29300	1.06817			29300	0.750236			29300	0.994953			29300	1.20578			29300	1.07033			29300	0.371792			29300	0.505982			29300	0.736144
	29400	0.825081		29400	1.11642			29400	0.761447			29400	0.994553			29400	1.21286			29400	1.0968			29400	0.376063			29400	0.507879			29400	0.727033
	29500	0.838557		29500	1.13012			29500	0.766982			29500	0.991436			29500	1.21369			29500	1.11057			29500	0.374283			29500	0.520184			29500	0.727233
	29600	0.839278		29600	1.12089			29600	0.768917			29600	0.982353			29600	1.18569			29600	1.11817			29600	0.372044			29600	0.522256			29600	0.723622
	29700	0.823041		29700	1.13143			29700	0.774698			29700	0.980015			29700	1.19367			29700	1.11368			29700	0.372402			29700	0.515112			29700	0.733078
	29800	0.813771		29800	1.13134			29800	0.772518			29800	0.974243			29800	1.18385			29800	1.11262			29800	0.374274			29800	0.510699			29800	0.730478
	29900	0.809904		29900	1.13384			29900	0.787837			29900	0.967768			29900	1.17246			29900	1.11236			29900	0.374281			29900	0.512344			29900	0.7254
	30000	0.813711		30000	1.14533			30000	0.791292			30000	0.974409			30000	1.17284			30000	1.09878			30000	0.373808			30000	0.514621			30000	0.720478
	30100	0.815209		30100	1.14754			30100	0.785692			30100	0.978124			30100	1.16858			30100	1.09821			30100	0.371401			30100	0.514222			30100	0.717011
	30200	0.808463		30200	1.1513			30200	0.790798			30200	0.978707			30200	1.15307			30200	1.09195			30200	0.368599			30200	0.518997			30200	0.718244
	30300	0.810939		30300	1.15249			30300	0.778832			30300	0.978207			30300	1.14062			30300	1.08299			30300	0.356012			30300	0.522369			30300	0.720944
	30400	0.809371		30400	1.15431			30400	0.774624			30400	0.970085			30400	1.13717			30400	1.07876			30400	0.352144			30400	0.519099			30400	0.723044
	30500	0.801464		30500	1.16513			30500	0.774472			30500	0.979102			30500	1.09089			30500	1.08512			30500	0.35019			30500	0.524237			30500	0.726578
	30600	0.817649		30600	1.15919			30600	0.777941			30600	0.982353			30600	1.03297			30600	1.08098			30600	0.351643			30600	0.525774			30600	0.7225
	30700	0.836033		30700	1.15246			30700	0.778131			30700	0.993458			30700	1.0287			30700	1.07843			30700	0.339304			30700	0.534964			30700	0.721311
	30800	0.847993		30800	1.13947			30800	0.767481			30800	0.985658			30800	1.02619			30800	1.05605			30800	0.343298			30800	0.536311			30800	0.723322
	30900	0.855653		30900	1.13374			30900	0.763899			30900	0.982227			30900	1.02892			30900	1.0536			30900	0.345488			30900	0.529737			30900	0.728011
	31000	0.860313		31000	1.13113			31000	0.767888			31000	0.978929			31000	1.03125			31000	1.05051			31000	0.346654			31000	0.531761			31000	0.728889
	31100	0.86078		31100	1.13654			31100	0.772927			31100	0.975255			31100	1.04043			31100	1.0509			31100	0.347011			31100	0.526441			31100	0.720022
	31200	0.859026		31200	1.13072			31200	0.770196			31200	0.976843			31200	1.04384			31200	1.06136			31200	0.356661			31200	0.522079			31200	0.723889
	31300	0.853836		31300	1.13299			31300	0.775931			31300	0.982434			31300	1.04274			31300	1.07071			31300	0.350307			31300	0.528927			31300	0.715789
	31400	0.868824		31400	1.12832			31400	0.776327			31400	0.98139			31400	1.09382			31400	1.0661			31400	0.352654			31400	0.525289			31400	0.719989
	31500	0.868018		31500	1.13166			31500	0.770962			31500	0.980863			31500	1.14851			31500	1.07958			31500	0.348088			31500	0.521354			31500	0.734222
	31600	0.867633		31600	1.14087			31600	0.777763			31600	0.984466			31600	1.16818			31600	1.08814			31600	0.352939			31600	0.514104			31600	0.735822
	31700	0.864561		31700	1.14641			31700	0.789774			31700	0.990353			31700	1.1768			31700	1.10831			31700	0.363114			31700	0.513034			31700	0.735878
	31800	0.854342		31800	1.15092			31800	0.796498			31800	0.988283			31800	1.18342			31800	1.14607			31800	0.363997			31800	0.521724			31800	0.737644
	31900	0.856672		31900	1.15609			31900	0.796261			31900	0.985771			31900	1.17743			31900	1.18427			31900	0.360558			31900	0.517697			31900	0.739033
	32000	0.860903		32000	1.15321			32000	0.782484			32000	0.988894			32000	1.16425			32000	1.18617			32000	0.366412			32000	0.521417			32000	0.742033
	32100	0.862667		32100	1.15979			32100	0.785117			32100	0.98824			32100	1.1612			32100	1.17813			32100	0.362577			32100	0.520503			32100	0.743278
	32200	0.862228		32200	1.15216			32200	0.777073			32200	0.991395			32200	1.15565			32200	1.16794			32200	0.371693			32200	0.511037			32200	0.741922
	32300	0.86206		32300	1.15604			32300	0.780413			32300	0.987551			32300	1.15665			32300	1.16531			32300	0.367608			32300	0.510216			32300	0.743678
	32400	0.865329		32400	1.14907			32400	0.792616			32400	0.988365			32400	1.14859			32400	1.15413			32400	0.367447			32400	0.514822			32400	0.726789
	32500	0.861331		32500	1.14384			32500	0.790181			32500	0.988009			32500	1.13534			32500	1.15262			32500	0.36868			32500	0.520877			32500	0.722367
	32600	0.873582		32600	1.14444			32600	0.779993			32600	0.985093			32600	1.10895			32600	1.15825			32600	0.360023			32600	0.511891			32600	0.722833
	32700	0.885167		32700	1.13267			32700	0.779482			32700	0.984971			32700	1.09758			32700	1.12454			32700	0.353413			32700	0.502216			32700	0.725089
	32800	0.887219		32800	1.12098			32800	0.789119			32800	0.986132			32800	1.09754			32800	1.07833			32800	0.358257			32800	0.508723			32800	0.720611
	32900	0.893817		32900	1.12693			32900	0.800129			32900	0.981016			32900	1.10566			32900	1.08352			32900	0.350976			32900	0.503074			32900	0.723467
	33000	0.891092		33000	1.12318			33000	0.806152			33000	0.981944			33000	1.11178			33000	1.0795			33000	0.351116			33000	0.497539			33000	0.740456
	33100	0.892107		33100	1.12423			33100	0.813794			33100	0.972883			33100	1.11267			33100	1.07676			33100	0.353187			33100	0.498174			33100	0.741656
	33200	0.88651		33200	1.12053			33200	0.810341			33200	0.97302			33200	1.1167			33200	1.07066			33200	0.361			33200	0.500867			33200	0.729778
	33300	0.880959		33300	1.12107			33300	0.79724			33300	0.97343			33300	1.11613			33300	1.06647			33300	0.365019			33300	0.498127			33300	0.737133
	33400	0.882749		33400	1.12884			33400	0.795931			33400	0.972512			33400	1.09844			33400	1.06532			33400	0.367977			33400	0.495699			33400	0.739378
	33500	0.870144		33500	1.12904			33500	0.801059			33500	0.972832			33500	1.11653			33500	1.09218			33500	0.372557			33500	0.511293			33500	0.741667
	33600	0.863008		33600	1.13361			33600	0.803937			33600	0.973038			33600	1.12276			33600	1.12247			33600	0.376393			33600	0.521856			33600	0.737578
	33700	0.854641		33700	1.13441			33700	0.798527			33700	0.968829			33700	1.12886			33700	1.16104			33700	0.374027			33700	0.524427			33700	0.732644
	33800	0.855204		33800	1.12529			33800	0.788641			33800	0.972125			33800	1.12045			33800	1.19336			33800	0.379544			33800	0.530342			33800	0.737622
	33900	0.871506		33900	1.12326			33900	0.793874			33900	0.975784			33900	1.11987			33900	1.23002			33900	0.379524			33900	0.540146			33900	0.740944
	34000	0.873496		34000	1.12586			34000	0.798066			34000	0.98319			34000	1.12588			34000	1.23139			34000	0.378692			34000	0.546241			34000	0.751933
	34100	0.875541		34100	1.11624			34100	0.805702			34100	0.987498			34100	1.12635			34100	1.22203			34100	0.374719			34100	0.539382			34100	0.762
	34200	0.879054		34200	1.1197			34200	0.814832			34200	0.988919			34200	1.12866			34200	1.19193			34200	0.371216			34200	0.541966			34200	0.757611
	34300	0.883618		34300	1.10799			34300	0.810806			34300	0.987373			34300	1.14518			34300	1.18995			34300	0.372281			34300	0.545307			34300	0.750711
	34400	0.887276		34400	1.11143			34400	0.812631			34400	0.978676			34400	1.14808			34400	1.15303			34400	0.376213			34400	0.538437			34400	0.749044
	34500	0.888147		34500	1.10529			34500	0.802516			34500	0.977378			34500	1.14585			34500	1.12562			34500	0.384187			34500	0.539157			34500	0.752644
	34600	0.881428		34600	1.11949			34600	0.801274			34600	0.977705			34600	1.14297			34600	1.11018			34600	0.387339			34600	0.539716			34600	0.758556
	34700	0.867513		34700	1.12211			34700	0.809471			34700	0.970412			34700	1.154			34700	1.07732			34700	0.377929			34700	0.52908			34700	0.757833
	34800	0.852648		34800	1.12678			34800	0.803609			34800	0.969912			34800	1.14565			34800	1.04846			34800	0.376312			34800	0.528799			34800	0.738211
	34900	0.85933		34900	1.11643			34900	0.799099			34900	0.961583			34900	1.14272			34900	1.05022			34900	0.367316			34900	0.533449			34900	0.733011
	35000	0.863881		35000	1.12901			35000	0.7965			35000	0.961231			35000	1.14133			35000	1.06054			35000	0.367341			35000	0.541267			35000	0.730467
	35100	0.848501		35100	1.13089			35100	0.797561			35100	0.955949			35100	1.14253			35100	1.1055			35100	0.363008			35100	0.545518			35100	0.735733
	35200	0.837333		35200	1.13544			35200	0.79756			35200	0.96072			35200	1.14373			35200	1.10483			35200	0.357271			35200	0.545443			35200	0.744667
	35300	0.832744		35300	1.13764			35300	0.786782			35300	0.96877			35300	1.14494			35300	1.10914			35300	0.342926			35300	0.545459			35300	0.748578
	35400	0.838689		35400	1.15552			35400	0.795074			35400	0.973209			35400	1.14548			35400	1.10083			35400	0.33705			35400	0.540401			35400	0.747056
	35500	0.833776		35500	1.15351			35500	0.792011			35500	0.977554			35500	1.14286			35500	1.11879			35500	0.332351			35500	0.527747			35500	0.751589
	35600	0.843193		35600	1.17218			35600	0.789168			35600	0.983184			35600	1.13972			35600	1.14297			35600	0.33498			35600	0.530721			35600	0.750678
	35700	0.851253		35700	1.17317			35700	0.785611			35700	0.97917			35700	1.15085			35700	1.16415			35700	0.338076			35700	0.532438			35700	0.745078
	35800	0.843502		35800	1.1828			35800	0.789596			35800	0.987288			35800	1.15566			35800	1.15975			35800	0.341909			35800	0.529333			35800	0.745256
	35900	0.822928		35900	1.18262			35900	0.799758			35900	0.989501			35900	1.1564			35900	1.16524			35900	0.338831			35900	0.519473			35900	0.750367
	36000	0.829771		36000	1.17529			36000	0.79313			36000	0.993589			36000	1.15332			36000	1.14726			36000	0.341293			36000	0.518682			36000	0.746667
	36100	0.829878		36100	1.17158			36100	0.79603			36100	0.978327			36100	1.15051			36100	1.13285			36100	0.340009			36100	0.515039			36100	0.745756
	36200	0.829571		36200	1.17314			36200	0.800236			36200	0.970779			36200	1.14831			36200	1.12481			36200	0.336437			36200	0.501858			36200	0.7467
	36300	0.823164		36300	1.16177			36300	0.794319			36300	0.965694			36300	1.14694			36300	1.10877			36300	0.332178			36300	0.509131			36300	0.744889
	36400	0.832404		36400	1.19227			36400	0.790169			36400	0.961902			36400	1.15097			36400	1.06426			36400	0.334233			36400	0.515776			36400	0.744244
	36500	0.832807		36500	1.20327			36500	0.787548			36500	0.964716			36500	1.14972			36500	1.017			36500	0.33895			36500	0.517234			36500	0.741278
	36600	0.814448		36600	1.23996			36600	0.799012			36600	0.969222			36600	1.13559			36600	0.983916			36600	0.338039			36600	0.522753			36600	0.7538
	36700	0.816782		36700	1.27322			36700	0.793968			36700	0.972745			36700	1.13096			36700	0.981283			36700	0.341231			36700	0.51734			36700	0.748856
	36800	0.829362		36800	1.3117			36800	0.770109			36800	0.964473			36800	1.13631			36800	0.982519			36800	0.346301			36800	0.528674			36800	0.740533
	36900	0.833161		36900	1.37787			36900	0.762889			36900	0.969055			36900	1.1408			36900	0.996896			36900	0.344069			36900	0.523848			36900	0.7436
	37000	0.843899		37000	1.42312			37000	0.760042			37000	0.984389			37000	1.13974			37000	1.01122			37000	0.343927			37000	0.530122			37000	0.750367
	37100	0.840873		37100	1.47469			37100	0.760614			37100	0.992437			37100	1.13939			37100	1.01159			37100	0.350652			37100	0.546317			37100	0.740367
	37200	0.842123		37200	1.53363			37200	0.770517			37200	0.988821			37200	1.13385			37200	1.03398			37200	0.348876			37200	0.542799			37200	0.737489
	37300	0.837471		37300	1.5538			37300	0.782271			37300	0.990984			37300	1.12423			37300	1.02982			37300	0.349296			37300	0.543322			37300	0.727122
	37400	0.837494		37400	1.57742			37400	0.790942			37400	0.986561			37400	1.12723			37400	1.04194			37400	0.347933			37400	0.546971			37400	0.727622
	37500	0.844994		37500	1.59341			37500	0.781591			37500	0.98606			37500	1.13461			37500	1.03696			37500	0.345926			37500	0.539078			37500	0.7183
	37600	0.843232		37600	1.61066			37600	0.780039			37600	0.983736			37600	1.13174			37600	1.03047			37600	0.342338			37600	0.536782			37600	0.7167
	37700	0.846629		37700	1.62497			37700	0.793208			37700	0.990096			37700	1.12633			37700	1.01499			37700	0.337824			37700	0.52863			37700	0.715444
	37800	0.838473		37800	1.61034			37800	0.810693			37800	0.985173			37800	1.12662			37800	0.972172			37800	0.34407			37800	0.521691			37800	0.7053
	37900	0.826889		37900	1.66852			37900	0.815368			37900	0.982027			37900	1.138			37900	0.944312			37900	0.343606			37900	0.512968			37900	0.709833
	38000	0.828989		38000	1.70544			38000	0.807881			38000	0.985471			38000	1.12771			38000	0.933348			38000	0.339711			38000	0.508994			38000	0.711933
	38100	0.832891		38100	1.72897			38100	0.79227			38100	0.988028			38100	1.12985			38100	0.913701			38100	0.349516			38100	0.509483			38100	0.712378
	38200	0.83345		38200	1.72393			38200	0.78137			38200	0.989179			38200	1.13909			38200	0.914751			38200	0.344699			38200	0.505886			38200	0.721856
	38300	0.832416		38300	1.72152			38300	0.787687			38300	1.00118			38300	1.13094			38300	0.916606			38300	0.342163			38300	0.497141			38300	0.719211
	38400	0.820476		38400	1.73971			38400	0.800193			38400	1.00577			38400	1.13309			38400	0.913264			38400	0.348341			38400	0.494661			38400	0.727822
	38500	0.815894		38500	1.76867			38500	0.80703			38500	1.00104			38500	1.13878			38500	0.911561			38500	0.348421			38500	0.492827			38500	0.740456
	38600	0.811019		38600	1.80103			38600	0.802354			38600	0.998608			38600	1.13942			38600	0.902719			38600	0.3492			38600	0.493812			38600	0.746356
	38700	0.81986		38700	1.83788			38700	0.795878			38700	1.00023			38700	1.13686			38700	0.908606			38700	0.345327			38700	0.498957			38700	0.753189
	38800	0.81774		38800	1.82422			38800	0.798382			38800	1.00314			38800	1.13095			38800	0.905084			38800	0.343084			38800	0.498736			38800	0.738689
	38900	0.815192		38900	1.82782			38900	0.804129			38900	0.999513			38900	1.14337			38900	0.898081			38900	0.343883			38900	0.495373			38900	0.734522
	39000	0.809999		39000	1.85183			39000	0.813754			39000	1.0072			39000	1.15169			39000	0.890328			39000	0.338656			39000	0.49032			39000	0.734367
	39100	0.808337		39100	1.90761			39100	0.813456			39100	0.998318			39100	1.15249			39100	0.886619			39100	0.350387			39100	0.489826			39100	0.728433
	39200	0.808432		39200	1.96577			39200	0.799881			39200	0.998269			39200	1.17605			39200	0.884004			39200	0.35118			39200	0.495447			39200	0.733056
	39300	0.820446		39300	2.00353			39300	0.794018			39300	0.988971			39300	1.1758			39300	0.883617			39300	0.34989			39300	0.489948			39300	0.7209
	39400	0.820597		39400	2.0358			39400	0.785598			39400	0.990781			39400	1.17224			39400	0.875101			39400	0.351887			39400	0.495816			39400	0.707789
	39500	0.82862		39500	2.0492			39500	0.779618			39500	0.980802			39500	1.1699			39500	0.876843			39500	0.354451			39500	0.499011			39500	0.706078
	39600	0.82216		39600	2.08177			39600	0.773241			39600	0.980027			39600	1.17066			39600	0.894531			39600	0.35973			39600	0.499016			39600	0.706644
	39700	0.829311		39700	2.10364			39700	0.778546			39700	0.97334			39700	1.1641			39700	0.919891			39700	0.370481			39700	0.496806			39700	0.707633
	39800	0.831459		39800	2.11294			39800	0.776792			39800	0.967956			39800	1.16978			39800	0.930926			39800	0.371584			39800	0.503803			39800	0.716811
	39900	0.837394		39900	2.10997			39900	0.774194			39900	0.967339			39900	1.11774			39900	0.905897			39900	0.37561			39900	0.505797			39900	0.722856
	40000	0.828792		40000	2.1139			40000	0.781497			40000	0.972383			40000	1.11349			40000	0.864479			40000	0.376454			40000	0.506672			40000	0.7284
	40100	0.866781		40100	2.11531			40100	0.783691			40100	0.964955			40100	1.09202			40100	0.863996			40100	0.376989			40100	0.50509			40100	0.724933
	40200	0.908799		40200	2.11418			40200	0.77455			40200	0.967306			40200	1.08464			40200	0.828748			40200	0.37725			40200	0.512763			40200	0.727689
	40300	0.950206		40300	2.10644			40300	0.78072			40300	0.964694			40300	1.08257			40300	0.839944			40300	0.383594			40300	0.506908			40300	0.729533
	40400	0.949522		40400	2.10844			40400	0.783207			40400	0.978562			40400	1.05015			40400	0.854993			40400	0.381356			40400	0.500607			40400	0.7288
	40500	0.959028		40500	2.09919			40500	0.786939			40500	0.98362			40500	1.02142			40500	0.858273			40500	0.381918			40500	0.502071			40500	0.728267
	40600	0.965732		40600	2.09421			40600	0.783548			40600	0.985133			40600	0.974582			40600	0.851831			40600	0.38099			40600	0.507807			40600	0.732789
	40700	0.968218		40700	2.09461			40700	0.780438			40700	0.991413			40700	0.932986			40700	0.858738			40700	0.382542			40700	0.493786			40700	0.723089
	40800	0.961942		40800	2.09296			40800	0.78508			40800	0.988068			40800	0.947241			40800	0.890216			40800	0.376908			40800	0.49336			40800	0.713022
	40900	0.969268		40900	2.09561			40900	0.79648			40900	0.996574			40900	0.909607			40900	0.924906			40900	0.366046			40900	0.495507			40900	0.714722
	41000	0.935752		41000	2.08961			41000	0.79368			41000	0.998572			41000	0.861052			41000	0.880556			41000	0.366379			41000	0.501632			41000	0.713767
	41100	0.904048		41100	2.08083			41100	0.796576			41100	0.997572			41100	0.816568			41100	0.88806			41100	0.364519			41100	0.496982			41100	0.721256
	41200	0.880796		41200	2.08167			41200	0.786289			41200	1.00447			41200	0.785409			41200	0.847161			41200	0.357427			41200	0.49442			41200	0.729867
	41300	0.876793		41300	2.10354			41300	0.790349			41300	0.991055			41300	0.787154			41300	0.804588			41300	0.360543			41300	0.502612			41300	0.735789
	41400	0.869902		41400	2.12932			41400	0.796288			41400	0.984874			41400	0.815026			41400	0.778002			41400	0.360682			41400	0.503751			41400	0.735533
	41500	0.870362		41500	2.13382			41500	0.787522			41500	0.986058			41500	0.862962			41500	0.732756			41500	0.356777			41500	0.500197			41500	0.736444
	41600	0.86786		41600	2.13623			41600	0.791144			41600	0.98988			41600	0.897782			41600	0.684282			41600	0.365918			41600	0.505657			41600	0.7424
	41700	0.877011		41700	2.14648			41700	0.782664			41700	0.989806			41700	0.892728			41700	0.642823			41700	0.368834			41700	0.503238			41700	0.748689
	41800	0.886051		41800	2.13932			41800	0.772887			41800	0.9852			41800	0.883359			41800	0.615982			41800	0.368952			41800	0.50724			41800	0.7404
	41900	0.881638		41900	2.1401			41900	0.781422			41900	0.980873			41900	0.897643			41900	0.60887			41900	0.367928			41900	0.506184			41900	0.739033
	42000	0.869427		42000	2.13166			42000	0.781389			42000	0.983091			42000	0.915627			42000	0.600962			42000	0.367459			42000	0.509872			42000	0.7313
	42100	0.846438		42100	2.12728			42100	0.784623			42100	0.969104			42100	0.946842			42100	0.600914			42100	0.370829			42100	0.517042			42100	0.723756
	42200	0.850946		42200	2.09243			42200	0.784202			42200	0.971147			42200	0.933579			42200	0.600146			42200	0.36656			42200	0.507383			42200	0.716589
	42300	0.846593		42300	2.03956			42300	0.780186			42300	0.969152			42300	0.934204			42300	0.595037			42300	0.360917			42300	0.503284			42300	0.719022
	42400	0.839041		42400	2.00939			42400	0.78331			42400	0.968752			42400	0.934814			42400	0.59138			42400	0.360984			42400	0.506861			42400	0.711167
	42500	0.847082		42500	1.98441			42500	0.785768			42500	0.964889			42500	0.939213			42500	0.594104			42500	0.348486			42500	0.498971			42500	0.710167
	42600	0.844409		42600	1.95534			42600	0.784432			42600	0.958985			42600	0.972648			42600	0.592939			42600	0.345771			42600	0.497904			42600	0.707856
	42700	0.843864		42700	1.93084			42700	0.779148			42700	0.952243			42700	1.02156			42700	0.60217			42700	0.349952			42700	0.490862			42700	0.714011
	42800	0.847187		42800	1.91286			42800	0.767679			42800	0.949853			42800	1.05747			42800	0.617624			42800	0.349511			42800	0.485504			42800	0.736878
	42900	0.841142		42900	1.90977			42900	0.766983			42900	0.942422			42900	1.08574			42900	0.615979			42900	0.355901			42900	0.483123			42900	0.737556
	43000	0.856177		43000	1.88614			43000	0.766989			43000	0.955047			43000	1.07971			43000	0.627324			43000	0.349944			43000	0.480067			43000	0.743844
	43100	0.848786		43100	1.87597			43100	0.765619			43100	0.958376			43100	1.09841			43100	0.624263			43100	0.35685			43100	0.488948			43100	0.745522
	43200	0.860182		43200	1.87483			43200	0.757876			43200	0.954364			43200	1.08807			43200	0.616438			43200	0.362009			43200	0.489409			43200	0.739211
	43300	0.863992		43300	1.87759			43300	0.75665			43300	0.943736			43300	1.07667			43300	0.615266			43300	0.366789			43300	0.486146			43300	0.744978
	43400	0.856943		43400	1.87123			43400	0.758537			43400	0.943303			43400	1.07035			43400	0.608184			43400	0.375303			43400	0.489704			43400	0.744022
	43500	0.858333		43500	1.87448			43500	0.758218			43500	0.94495			43500	1.06157			43500	0.614926			43500	0.375733			43500	0.491429			43500	0.748911
	43600	0.858089		43600	1.88501			43600	0.754596			43600	0.946372			43600	1.0591			43600	0.609497			43600	0.372801			43600	0.491051			43600	0.7467
	43700	0.85833		43700	1.88166			43700	0.759529			43700	0.944567			43700	1.06153			43700	0.601284			43700	0.374819			43700	0.496393			43700	0.718611
	43800	0.862354		43800	1.87504			43800	0.760158			43800	0.953267			43800	1.06886			43800	0.60506			43800	0.372616			43800	0.49878			43800	0.721167
	43900	0.853337		43900	1.89592			43900	0.767866			43900	0.951175			43900	1.07697			43900	0.604869			43900	0.373024			43900	0.509527			43900	0.723222
	44000	0.862667		44000	1.91348			44000	0.766092			44000	0.953331			44000	1.10953			44000	0.618406			44000	0.365357			44000	0.503836			44000	0.718556
	44100	0.86319		44100	1.93267			44100	0.768997			44100	0.969607			44100	1.12568			44100	0.621003			44100	0.358407			44100	0.505023			44100	0.721711
	44200	0.893244		44200	1.95118			44200	0.771744			44200	0.981008			44200	1.14213			44200	0.665589			44200	0.351948			44200	0.509963			44200	0.717222
	44300	0.938801		44300	1.97087			44300	0.777069			44300	0.980749			44300	1.15664			44300	0.717879			44300	0.349776			44300	0.516771			44300	0.717522
	44400	0.974004		44400	2.01906			44400	0.780324			44400	0.979628			44400	1.1734			44400	0.754751			44400	0.348227			44400	0.522176			44400	0.711878
	44500	1.01147		44500	2.0554			44500	0.780946			44500	0.974613			44500	1.1828			44500	0.789338			44500	0.351778			44500	0.530902			44500	0.717611
	44600	1.05148		44600	2.12237			44600	0.774146			44600	0.97527			44600	1.20297			44600	0.83048			44600	0.350721			44600	0.521259			44600	0.726644
	44700	1.10502		44700	2.19542			44700	0.772726			44700	0.972211			44700	1.22026			44700	0.872561			44700	0.345147			44700	0.517333			44700	0.722833
	44800	1.14649		44800	2.24604			44800	0.761308			44800	0.965136			44800	1.22585			44800	0.92691			44800	0.347878			44800	0.507062			44800	0.713911
	44900	1.18742		44900	2.3127			44900	0.75621			44900	0.962127			44900	1.23449			44900	0.970317			44900	0.357488			44900	0.509146			44900	0.716022
	45000	1.22512		45000	2.3723			45000	0.765388			45000	0.950571			45000	1.23787			45000	1.02292			45000	0.36333			45000	0.50506			45000	0.710378
	45100	1.23359		45100	2.43019			45100	0.753197			45100	0.952286			45100	1.25203			45100	1.02848			45100	0.367298			45100	0.497743			45100	0.715433
	45200	1.23364		45200	2.49159			45200	0.735863			45200	0.956307			45200	1.25179			45200	1.02776			45200	0.368291			45200	0.49832			45200	0.715967
	45300	1.23588		45300	2.51662			45300	0.742224			45300	0.957045			45300	1.25323			45300	1.04447			45300	0.367137			45300	0.48466			45300	0.718622
	45400	1.25045		45400	2.54363			45400	0.750039			45400	0.961511			45400	1.25164			45400	1.0794			45400	0.368867			45400	0.470146			45400	0.706778
	45500	1.25938		45500	2.55267			45500	0.762589			45500	0.965429			45500	1.23807			45500	1.09944			45500	0.372119			45500	0.469651			45500	0.706578
	45600	1.27291		45600	2.54801			45600	0.767066			45600	0.964135			45600	1.23154			45600	1.10855			45600	0.377249			45600	0.4671			45600	0.710956
	45700	1.28419		45700	2.55162			45700	0.778487			45700	0.970863			45700	1.23133			45700	1.10785			45700	0.376479			45700	0.469831			45700	0.711533
	45800	1.27396		45800	2.54291			45800	0.778276			45800	0.98612			45800	1.21165			45800	1.1067			45800	0.369431			45800	0.464481			45800	0.711778
	45900	1.26743		45900	2.54026			45900	0.775891			45900	0.987019			45900	1.20967			45900	1.11389			45900	0.367721			45900	0.470677			45900	0.713333
	46000	1.27586		46000	2.54136			46000	0.784672			46000	0.988236			46000	1.19838			46000	1.12459			46000	0.365357			46000	0.466866			46000	0.713544
	46100	1.27559		46100	2.54196			46100	0.797006			46100	0.983778			46100	1.19672			46100	1.12916			46100	0.35673			46100	0.469847			46100	0.7104
	46200	1.27288		46200	2.53488			46200	0.797676			46200	0.982784			46200	1.19298			46200	1.14249			46200	0.359663			46200	0.478431			46200	0.707933
	46300	1.26412		46300	2.53786			46300	0.79235			46300	0.979847			46300	1.19127			46300	1.15591			46300	0.356756			46300	0.482847			46300	0.710322
	46400	1.26228		46400	2.53241			46400	0.786377			46400	0.985729			46400	1.1827			46400	1.17404			46400	0.351772			46400	0.488806			46400	0.709844
	46500	1.25024		46500	2.53571			46500	0.784211			46500	0.986164			46500	1.16906			46500	1.20385			46500	0.347619			46500	0.493087			46500	0.705444
	46600	1.24463		46600	2.53536			46600	0.779791			46600	0.987006			46600	1.16986			46600	1.22326			46600	0.349674			46600	0.498429			46600	0.706578
	46700	1.24729		46700	2.53474			46700	0.792941			46700	0.98094			46700	1.17545			46700	1.2486			46700	0.353398			46700	0.499704			46700	0.707611
	46800	1.25457		46800	2.53629			46800	0.796134			46800	0.980751			46800	1.17245			46800	1.26897			46800	0.354373			46800	0.496786			46800	0.711256
	46900	1.25018		46900	2.52519			46900	0.799533			46900	0.972226			46900	1.17621			46900	1.27596			46900	0.352017			46900	0.503492			46900	0.710522
	47000	1.26087		47000	2.52799			47000	0.791366			47000	0.978009			47000	1.16575			47000	1.29078			47000	0.356066			47000	0.499211			47000	0.713056
	47100	1.28656		47100	2.53389			47100	0.790608			47100	0.979458			47100	1.17333			47100	1.29745			47100	0.360036			47100	0.501966			47100	0.716856
	47200	1.29064		47200	2.52274			47200	0.789171			47200	0.984708			47200	1.17986			47200	1.28742			47200	0.35145			47200	0.507577			47200	0.7114
	47300	1.28408		47300	2.51824			47300	0.789966			47300	0.987134			47300	1.19547			47300	1.30213			47300	0.355884			47300	0.50841			47300	0.7061
	47400	1.2888		47400	2.52238			47400	0.78982			47400	0.991923			47400	1.19723			47400	1.29474			47400	0.34956			47400	0.508736			47400	0.709944
	47500	1.29405		47500	2.52257			47500	0.78841			47500	0.989549			47500	1.19966			47500	1.29289			47500	0.349672			47500	0.521496			47500	0.712378
	47600	1.29813		47600	2.52416			47600	0.782293			47600	0.984753			47600	1.20564			47600	1.27475			47600	0.341804			47600	0.527269			47600	0.715067
	47700	1.29497		47700	2.51799			47700	0.774238			47700	0.980703			47700	1.19916			47700	1.24906			47700	0.334524			47700	0.525437			47700	0.719489
	47800	1.29105		47800	2.5206			47800	0.767401			47800	0.986188			47800	1.204			47800	1.24324			47800	0.327787			47800	0.528971			47800	0.715056
	47900	1.29026		47900	2.51552			47900	0.769021			47900	0.983987			47900	1.19906			47900	1.24225			47900	0.325288			47900	0.520242			47900	0.716444
	48000	1.27719		48000	2.508			48000	0.758807			48000	0.983975			48000	1.20001			48000	1.23162			48000	0.32093			48000	0.514118			48000	0.716056
	48100	1.26829		48100	2.51493			48100	0.759894			48100	0.985881			48100	1.19375			48100	1.22472			48100	0.330618			48100	0.508459			48100	0.726978
	48200	1.26117		48200	2.51852			48200	0.76277			48200	0.976147			48200	1.18497			48200	1.18437			48200	0.322953			48200	0.50793			48200	0.732178
	48300	1.26833		48300	2.50042			48300	0.760151			48300	0.972006			48300	1.17631			48300	1.18376			48300	0.325976			48300	0.505553			48300	0.739178
	48400	1.26225		48400	2.50611			48400	0.757653			48400	0.978797			48400	1.17212			48400	1.19068			48400	0.325398			48400	0.484757			48400	0.731511
	48500	1.25971		48500	2.50376			48500	0.758306			48500	0.983525			48500	1.16137			48500	1.20115			48500	0.328873			48500	0.486563			48500	0.729256
	48600	1.26392		48600	2.5037			48600	0.751344			48600	0.99365			48600	1.16066			48600	1.22461			48600	0.331837			48600	0.495062			48600	0.725778
	48700	1.26364		48700	2.50446			48700	0.755181			48700	0.991319			48700	1.1496			48700	1.23524			48700	0.336774			48700	0.488928			48700	0.725833
	48800	1.24836		48800	2.50613			48800	0.754587			48800	0.998387			48800	1.15783			48800	1.22892			48800	0.338091			48800	0.498396			48800	0.719278
	48900	1.24374		48900	2.51667			48900	0.759717			48900	1.00263			48900	1.14297			48900	1.24597			48900	0.350368			48900	0.495884			48900	0.725656
	49000	1.24128		49000	2.51898			49000	0.763223			49000	0.999391			49000	1.14791			49000	1.2426			49000	0.341649			49000	0.4938			49000	0.725878
	49100	1.25005		49100	2.51276			49100	0.768212			49100	1.00432			49100	1.14575			49100	1.25223			49100	0.339469			49100	0.493581			49100	0.7225
	49200	1.23044		49200	2.53231			49200	0.767368			49200	1.01134			49200	1.15783			49200	1.26047			49200	0.342927			49200	0.497102			49200	0.708889
	49300	1.22608		49300	2.52581			49300	0.763334			49300	1.00631			49300	1.15876			49300	1.23953			49300	0.341772			49300	0.493729			49300	0.712167
	49400	1.2226		49400	2.52137			49400	0.762952			49400	1.00268			49400	1.16195			49400	1.24762			49400	0.342766			49400	0.491982			49400	0.718167
	49500	1.22091		49500	2.52361			49500	0.76997			49500	0.996677			49500	1.17074			49500	1.25203			49500	0.344111			49500	0.489872			49500	0.708967
	49600	1.21923		49600	2.52992			49600	0.77361			49600	1.00042			49600	1.16901			49600	1.26711			49600	0.340119			49600	0.495539			49600	0.710978
	49700	1.22649		49700	2.53246			49700	0.78543			49700	0.989684			49700	1.16866			49700	1.26425			49700	0.352459			49700	0.493782			49700	0.713167
	49800	1.22209		49800	2.53098			49800	0.797107			49800	0.990727			49800	1.17044			49800	1.24201			49800	0.336378			49800	0.498256			49800	0.705
	49900	1.22681		49900	2.52512			49900	0.795846			49900	0.991845			49900	1.16214			49900	1.24214			49900	0.343291			49900	0.507021			49900	0.704478
	50000	1.22446		50000	2.53253			50000	0.790676			50000	0.992492			50000	1.16161			50000	1.26558			50000	0.363838			50000	0.498473			50000	0.711044
	50100	1.22484		50100	2.53252			50100	0.798043			50100	0.994304			50100	1.15321			50100	1.2606			50100	0.370739			50100	0.494882			50100	0.712189
	50200	1.21638		50200	2.53618			50200	0.808487			50200	0.987411			50200	1.1448			50200	1.27491			50200	0.365811			50200	0.499439			50200	0.726267
	50300	1.2174		50300	2.54198			50300	0.808691			50300	0.991178			50300	1.13374			50300	1.26666			50300	0.371847			50300	0.493216			50300	0.718256
	50400	1.21151		50400	2.53909			50400	0.816877			50400	0.991557			50400	1.11879			50400	1.2617			50400	0.416946			50400	0.485543			50400	0.729022
	50500	1.21154		50500	2.5402			50500	0.821627			50500	0.990228			50500	1.12567			50500	1.27012			50500	0.469279			50500	0.474658			50500	0.7396
	50600	1.22583		50600	2.53938			50600	0.82279			50600	0.991725			50600	1.12378			50600	1.29721			50600	0.503943			50600	0.467112			50600	0.739433
	50700	1.23949		50700	2.53274			50700	0.808968			50700	0.988003			50700	1.13077			50700	1.32487			50700	0.552556			50700	0.466954			50700	0.736078
	50800	1.2351		50800	2.53418			50800	0.808974			50800	0.986218			50800	1.13509			50800	1.34062			50800	0.594963			50800	0.468043			50800	0.724678
	50900	1.24661		50900	2.5396			50900	0.811028			50900	0.987611			50900	1.13091			50900	1.33285			50900	0.626517			50900	0.47946			50900	0.721833
	51000	1.25021		51000	2.54282			51000	0.807622			51000	0.98135			51000	1.13669			51000	1.33376			51000	0.664036			51000	0.4842			51000	0.742944
	51100	1.25898		51100	2.53559			51100	0.803726			51100	0.984571			51100	1.14628			51100	1.33477			51100	0.71354			51100	0.488304			51100	0.7309
	51200	1.26494		51200	2.53808			51200	0.807204			51200	0.97635			51200	1.16553			51200	1.33929			51200	0.751677			51200	0.492828			51200	0.743367
	51300	1.27761		51300	2.54113			51300	0.807444			51300	0.97677			51300	1.18729			51300	1.35372			51300	0.75145			51300	0.492827			51300	0.735967
	51400	1.28579		51400	2.53499			51400	0.800463			51400	0.977859			51400	1.18088			51400	1.34587			51400	0.750537			51400	0.489678			51400	0.721556
	51500	1.2756		51500	2.52943			51500	0.789138			51500	0.977417			51500	1.18763			51500	1.34729			51500	0.759717			51500	0.495066			51500	0.721944
	51600	1.26779		51600	2.53612			51600	0.795907			51600	0.977111			51600	1.1993			51600	1.35528			51600	0.769857			51600	0.496073			51600	0.728311
[truncated: 49,490 more rows]

## Sheet: Figure 3h and l
Figure 3h		inward-facing		Figure 3l		outward-facing
[truncated: 7 more rows]

## Sheet: Figure 4b
Figure 4b
[truncated: 21 more rows]

## Sheet: Figure 4d and e
			RMSF
[truncated: 68 more rows]

## Sheet: Supplementary Figure 4
Supplementary Figure 4
[truncated: 62 more rows]

[truncated: 9 more sheets: Supplementary Figure 5, Supplementary Figure 6b, Supplementary Figure 6d, Supplementary Figure 7c, Supplementary Figure 8, Supplementary Figure 9b, Supplementary Figure 9c, Supplementary Figure 9e, Supplementary Figure 10]
